# Supplementary material for: Natural selection in a population of Drosophila melanogaster explained by changes in gene expression caused by sequence variation in core promoter regions
Source: BMC Evol Biol. 2016 Feb 9;16:35. doi: 10.1186/s12862-016-0606-3 (PMC4748610; doi:10.1186/s12862-016-0606-3)
Supplement: Additional file 1: — Table List of genes for which CPRs were analyzed. (XLSX 791 kb) [file 12862_2016_606_MOESM1_ESM.xlsx]

## Sheet: Sheet1
Supplemental Table 1. List of genes for which CPRs were analyzed.
gene name	chromosome	Affy drosophila 2 probeset	Mean expression Female	Mean expression Male	sequence FDR	sex FDR	sequence*sex FDR	Tajima's D
Lig4	X	1641252_at	10.68	10.1582	0.81714	1.2794e-13	0.38269	-2.39666
CG2911	3R	1638431_at	10.9315	10.3092	0.342061	1.96607e-15	0.899813	-2.36416
7B2	3R	1636249_at	12.3004	12.7772	0.448173	5.71492e-08	0.321807	-2.32686
mats	3R	1632919_at	11.8227	10.9171	0.821221	5.34699e-17	0.791046	-2.32686
Neos	3L	1632513_at	11.361	11.0738	0.26056	0.00381038	0.706916	-2.26505
kek5	X	1635273_s_at	10.6065	10.0855	0.775563	2.14444e-05	0.982209	-2.23273
CG6776	3L	1626536_at	12.5139	12.7287	0.398415	0.709359	0.922552	-2.17208
CG8165	3R	1636540_at	10.1969	9.8274	0.706075	4.1085e-18	0.659604	-2.17208
CG5706	3R	1638711_at	12.0256	10.662	0.249382	8.07216e-29	0.641771	-2.16944
Sucb	3L	1637251_a_at	11.4725	11.1583	0.00025037	0.000475318	0.629871	-2.16252
Sucb	3L	1626745_at	11.8146	11.3673	0.00404307	2.19631e-08	0.778251	-2.16252
Sucb	3L	1635682_at	9.24623	9.0214	0.0929176	9.82866e-09	0.900345	-2.16252
CG31472	3R	1635552_s_at	12.4191	12.0477	0.215493	9.21629e-07	0.122954	-2.14663
CHKov1	3R	1624272_at	11.118	11.4038	2.43651e-09	0.0036235	0.775637	-2.10609
MBD-R2	3R	1638609_s_at	11.6291	10.9996	0.0106098	1.45358e-12	0.999935	-2.09841
CG30403	2R	1641573_at	9.61517	9.21719	0.333531	1.50732e-09	0.801081	-2.09841
CG11242	2R	1639253_at	12.4185	11.8054	0.980707	7.46876e-07	0.989018	-2.08319
CG11590	X	1635969_at	11.5825	11.665	0.0273469	0.579247	0.691773	-2.08081
Ero1L	3L	1627525_a_at	11.6807	11.5175	0.982267	0.0919386	0.850736	-2.06506
Rgk1	2R	1633882_at	9.85411	9.89008	0.759312	0.762453	0.969785	-2.05212
CG4753	3L	1624310_s_at	13.2616	12.1523	0.583727	6.34812e-17	0.912112	-2.04683
siz	3L	1626591_at	12.5461	12.3381	0.506941	0.104111	0.991723	-2.00682
Lap1	2R	1639189_at	11.0499	10.0445	0.974983	2.0395e-21	0.999935	-2.00565
ImpL2	3L	1636202_s_at	13.0811	13.1073	0.834218	0.959083	0.998826	-2.00076
CG3777	X	1637077_s_at	9.9902	9.72911	0.47427	0.00108147	0.624469	-1.99611
stet	3L	1641652_a_at	11.4884	8.88903	0.997143	5.89928e-22	0.982147	-1.97931
Spp	2L	1636639_at	13.0097	12.8207	0.0233756	0.0102491	0.774926	-1.97778
asp	3R	1627383_at	12.1272	10.5363	0.0540586	7.95858e-24	0.0831346	-1.97778
asp	3R	1637874_at	11.278	12.6071	0.210974	3.92871e-20	0.550326	-1.97778
asp	3R	1626893_at	11.5758	11.4329	0.349426	0.357156	0.995798	-1.97778
asp	3R	1630808_at	11.6405	10.0867	0.709846	4.66713e-30	0.956271	-1.97778
CG33181	X	1634670_at	11.7795	11.0169	0.741832	5.49707e-10	0.999935	-1.97778
pbl	3L	1623785_a_at	12.7649	10.8563	0.778668	3.53015e-25	0.871628	-1.97778
asp	3R	1639140_at	12.1789	11.8061	0.867337	7.01143e-05	0.466072	-1.97778
CG2794	2L	1635874_at	10.9396	11.0499	0.992223	0.124955	0.723273	-1.97778
Imp	X	1623455_s_at	11.8839	10.878	0.384539	6.36476e-16	0.627373	-1.97191
CG5428	2R	1635330_at	10.1486	10.3017	0.31012	0.020579	0.997978	-1.97163
CG17660	2L	1629600_at	12.1745	11.7532	0.000158625	3.53902e-07	0.0521183	-1.95785
CG13305	3L	1627825_at	9.54951	9.49777	0.355649	0.528331	0.989251	-1.95785
eIF-4E	3L	1629970_s_at	14.5513	13.5837	0.28129	2.64176e-14	0.976266	-1.9485
kermit	2R	1638267_s_at	11.7336	12.5451	0.0690823	1.48487e-12	0.919342	-1.93962
CG14194	X	1625781_at	12.1873	11.3833	0.893111	1.47517e-16	0.60937	-1.91333
GstD1	3R	1628353_at	14.7401	14.7082	8.442e-20	0.928871	0.967645	-1.88946
Sug	3L	1639648_at	12.3666	11.0249	0.0597887	4.96001e-24	0.221328	-1.88946
Sug	3L	1638811_at	11.192	9.92792	0.118763	7.09986e-24	0.364955	-1.88946
Pax	2L	1626624_s_at	11.6424	11.4624	0.428374	0.484362	0.955808	-1.88946
Rac1	3L	1632279_at	12.3276	11.5526	0.509414	2.36318e-11	0.980707	-1.88946
Pax	2L	1626624_s_at	11.6424	11.4624	0.643415	0.493416	0.990395	-1.88946
UbcD10	2R	1634533_at	12.5666	12.0946	0.650269	2.85202e-10	0.980707	-1.88946
Klp67A	3L	1631630_at	11.281	10.3211	0.820915	3.20807e-16	0.923161	-1.88946
CG7272	3L	1634684_at	12.1325	12.3134	0.851703	0.169586	0.706783	-1.88946
CG13096	2L	1631636_at	12.453	10.5209	0.973633	3.77337e-30	0.874817	-1.88946
rib	2R	1639402_a_at	10.1056	9.94978	0.199689	0.156131	0.940529	-1.88915
rib	2R	1632164_at	10.0857	9.87934	0.323366	0.154441	0.998924	-1.88915
tth	X	1632646_at	9.77848	9.77078	0.386007	0.971382	0.931776	-1.88915
rib	2R	1631066_at	9.7646	9.55187	0.459009	0.0129424	0.62356	-1.88915
CG5339	2R	1628299_at	12.1233	10.9741	0.510303	1.52957e-17	0.934038	-1.88915
CG5482	2R	1637676_at	12.7214	13.0252	0.667373	0.000197666	0.185586	-1.88915
rib	2R	1633904_at	11.0787	11.3766	0.750346	0.000193101	0.73123	-1.88915
CG5191	3R	1636244_s_at	13.1033	12.7611	0.755963	0.00826168	0.971382	-1.88915
rib	2R	1629115_s_at	10.9426	9.54347	0.991494	1.0273e-21	0.999935	-1.88915
yellow-c	2L	1625405_at	11.5386	12.071	0.700193	1.26167e-06	0.875045	-1.88849
eIF-3p66	3R	1630063_a_at	14.3725	13.0014	0.796085	3.61461e-19	0.657189	-1.88849
CG8042	3L	1624863_a_at	11.0345	12.6238	0.00135198	9.35505e-29	0.746578	-1.88742
CG18259	X	1624257_at	12.429	10.9479	0.603108	7.77425e-20	0.791985	-1.88381
CG10075	3L	1636596_at	12.2284	11.9292	0.953431	4.12789e-05	0.262861	-1.8811
Imp	X	1623455_s_at	11.8922	10.939	0.926122	2.33957e-12	0.873363	-1.87763
glob1	3R	1626641_s_at	13.5258	13.4285	0.019593	0.670064	0.801679	-1.86839
Cpr92F	3R	1633344_at	10.3885	10.4728	0.0792253	0.91061	0.999935	-1.86839
Bap60	X	1634157_at	12.4553	10.8059	0.641326	2.66931e-27	0.980574	-1.86839
CG32485	3L	1639640_at	11.3845	11.6331	0.819302	0.00742128	0.623525	-1.86332
CG15443	2L	1636352_at	10.7709	10.3165	0.905717	2.0349e-08	0.739289	-1.86122
CG4140	2L	1632632_at	11.0379	10.7703	0.016628	3.6994e-06	0.468413	-1.85733
Lcp65Ag2	3L	1640975_at	11.0335	9.52729	0.765945	6.81595e-08	0.906889	-1.85621
mRpL11	3R	1639715_at	11.2228	10.4328	0.307251	2.3588e-16	0.980707	-1.85101
Mgat1	2R	1623607_at	11.5664	11.5203	0.853412	0.821221	0.711206	-1.84736
Baldspot	3L	1637773_s_at	12.6243	12.8429	0.76891	0.226251	0.990165	-1.82582
CG5146	3L	1622931_at	10.6548	9.76285	0.333593	1.29451e-19	0.330942	-1.79762
CG1041	3R	1624185_at	11.5427	11.4237	0.0482237	0.313512	0.754768	-1.79107
Spn27A	2L	1628229_at	11.6628	11.3887	0.00128612	6.99346e-05	0.980707	-1.76868
CG9360	X	1624688_at	12.7715	13.1873	0.0318583	0.577526	0.999935	-1.76001
psq	2R	1639136_s_at	11.788	10.1966	0.65852	2.23766e-19	0.988784	-1.74581
shep	3L	1637552_s_at	10.5558	9.73588	0.698416	8.77885e-13	0.706075	-1.74581
CG15695	3R	1634503_at	10.0637	10.7368	0.271303	6.74766e-08	0.772226	-1.74221
CG18549	3R	1625324_at	11.8582	11.4213	0.0393898	9.50165e-09	0.767115	-1.7382
CG2915	2R	1641215_s_at	12.6706	11.9812	0.908222	9.40408e-13	0.997059	-1.73769
Aats-trp	3R	1635547_a_at	11.4828	10.9067	0.263325	1.14062e-05	0.889232	-1.73441
Aats-trp	3R	1638511_at	12.1314	11.4377	0.433089	8.72588e-07	0.845992	-1.73441
Aats-trp	3R	1629619_at	9.61141	10.2402	0.738717	4.4706e-13	0.872806	-1.73441
Syn	3R	1636378_a_at	11.2082	11.69	0.246605	2.42201e-09	0.905018	-1.73359
odd	2L	1625850_at	10.5174	10.614	0.677761	0.221933	0.391878	-1.73359
mRpL12	3L	1631718_at	13.0556	11.7429	0.835005	5.21693e-22	0.937532	-1.73359
CG31676	2L	1630255_at	11.6415	11.8384	0.00534527	0.0609317	0.648256	-1.7333
CG42235	3R	1640639_at	10.0202	9.9705	5.52104e-05	0.622804	0.957705	-1.73324
CG4282	2R	1625494_at	10.9887	9.8609	0.178088	8.35043e-25	0.750077	-1.73324
CG42235	3R	1627633_at	10.7408	10.6731	0.179509	0.819648	0.715169	-1.73324
insc	2R	1625035_at	10.4365	9.45251	0.342631	6.41235e-19	0.731684	-1.73324
CG7519	3L	1633822_at	12.353	10.9062	0.365772	5.26037e-22	0.158332	-1.73324
CG5508	3R	1632146_a_at	13.065	12.8467	0.605284	0.00921052	0.245913	-1.73324
CG14543	3R	1638970_at	11.6395	10.6379	0.619756	7.74383e-22	0.957578	-1.73324
CG4576	3R	1641527_at	9.6615	9.53266	0.680474	1.65776e-05	0.591859	-1.73324
CG42235	3R	1630249_at	10.4908	10.6432	0.694399	0.00699917	0.813731	-1.73324
Hr96	3R	1639398_at	11.3707	10.605	0.740211	2.31803e-15	0.726268	-1.73324
CG42235	3R	1638858_at	11.6096	11.7896	0.796645	0.0343414	0.89735	-1.73324
Shc	3L	1623967_at	11.7844	11.0445	0.852814	1.05485e-14	0.749371	-1.73324
CG42235	3R	1628100_at	10.7843	10.9888	0.932435	0.0190715	0.775513	-1.73324
JhI-1	2R	1625551_at	10.882	9.75766	0.0223683	3.64181e-24	0.204968	-1.73263
viaf	3L	1631137_at	12.1789	11.2909	0.0712925	9.51785e-11	0.98368	-1.73263
mei-S332	2R	1639029_at	10.5674	10.7535	0.0793117	0.0334319	0.852295	-1.73263
c11.1	X	1639771_at	11.5614	10.8679	0.11149	1.94234e-16	0.927408	-1.73263
CG31064	3R	1641182_at	10.1651	9.78558	0.113034	5.6374e-10	0.999935	-1.73263
Eap	2R	1626337_at	11.1477	9.85109	0.289084	3.96696e-30	0.481505	-1.73263
bab2	3L	1624060_at	11.3148	11.3998	0.335064	0.596105	0.782044	-1.73263
CG12721	X	1634255_at	10.4295	9.34418	0.363794	1.12099e-17	0.438601	-1.73263
Lasp	3L	1637874_at	11.278	12.6071	0.428108	3.91325e-20	0.278309	-1.73263
CG31635	2L	1634884_s_at	9.95288	9.84509	0.46757	0.512902	0.908379	-1.73263
Tip60	X	1635824_at	11.4327	10.4698	0.491966	5.73807e-20	0.861348	-1.73263
CG30217	2R	1631548_at	9.8481	9.78829	0.552057	0.179221	0.932466	-1.73263
CG1640	X	1636546_s_at	13.823	13.7574	0.567217	0.602721	0.70724	-1.73263
CG14442	X	1628324_at	11.1664	10.0347	0.595943	1.77629e-19	0.741652	-1.73263
CG10098	3R	1629956_at	11.8072	10.8865	0.605838	1.70286e-16	0.750128	-1.73263
CG8814	2L	1640698_at	12.0391	11.765	0.616808	0.000159646	0.0306848	-1.73263
CG4686	3R	1629695_at	11.5684	12.5212	0.635931	5.85766e-14	0.956227	-1.73263
Stat92E	3R	1635827_s_at	13.3458	12.5888	0.663409	2.94961e-13	0.329821	-1.73263
Mbs	3L	1630456_at	11.2223	11.6419	0.761463	1.35941e-05	0.231991	-1.73263
sima	3R	1629388_s_at	12.0999	11.1012	0.76544	3.00185e-19	0.243533	-1.73263
CG32486	3L	1624119_at	12.6877	12.9255	0.770946	0.00197819	0.77787	-1.73263
Oat	3L	1627352_at	12.2136	11.137	0.831811	1.23354e-15	0.965251	-1.73263
Acer	2L	1640031_at	13.5928	13.822	0.841397	0.219334	0.999935	-1.73263
CG1299	3L	1623016_at	11.7917	11.9366	0.850368	0.081023	0.933399	-1.73263
CG10283	2L	1631175_a_at	10.8332	10.0706	0.861504	6.54951e-25	0.807691	-1.73263
CG7200	2L	1628638_at	11.238	10.6425	0.870442	9.51682e-10	0.911692	-1.73263
CG30217	2R	1625559_a_at	9.90626	9.97499	0.881088	0.120103	0.970181	-1.73263
CG11357	3L	1632063_s_at	11.3402	10.5588	0.889936	4.01292e-07	0.869947	-1.73263
CG8312	3R	1632839_a_at	11.9884	12.0651	0.897905	0.58546	0.830184	-1.73263
CG17549	2L	1634507_s_at	13.6622	13.9738	0.923709	0.00323908	0.596735	-1.73263
CG13907	3L	1630968_at	12.3678	11.4253	0.935782	5.37874e-16	0.919571	-1.73263
CG11063	X	1625797_at	11.2288	10.0247	0.953431	1.66143e-25	0.883443	-1.73263
Ssdp	3R	1634037_s_at	12.1034	11.0695	0.956066	8.61852e-17	0.190351	-1.73263
CG32512	X	1637936_at	11.9294	11.2201	0.961901	8.30078e-10	0.193102	-1.73263
CG6084	3L	1629705_at	13.7331	13.0675	0.967754	1.41543e-07	0.991759	-1.73263
CG31064	3R	1630434_a_at	9.89732	9.96414	0.971558	0.0850926	0.806019	-1.73263
sima	3R	1641206_at	11.1391	10.7465	0.972437	4.7564e-07	0.29105	-1.73263
CG4213	2L	1634084_at	11.3628	11.9193	0.976328	0.00862526	0.984314	-1.73263
CG31635	2L	1634458_at	10.4455	10.4235	0.995798	0.881476	0.999935	-1.73263
CG32536	X	1632739_at	10.3859	9.97237	0.800253	1.01367e-09	0.987846	-1.73253
CG8010	X	1639544_at	12.7272	10.5318	0.0214933	1.06283e-30	0.108856	-1.73112
CG3792	2L	1632503_at	11.8263	11.5194	0.035591	5.21796e-05	0.999935	-1.73112
Ice	3R	1634668_at	12.2201	11.0628	0.24751	4.03864e-21	0.856037	-1.73112
Nmdmc	3R	1640775_a_at	12.2197	11.6428	0.360229	2.59724e-05	0.415764	-1.73112
CG8481	3R	1632163_at	12.0999	12.1536	0.637748	0.657189	0.853233	-1.73112
Traf-like	X	1633359_a_at	10.3362	10.0425	0.14707	5.09696e-06	0.780309	-1.72995
Ac3	2L	1625072_s_at	9.71097	9.97448	0.764215	0.0013821	0.904031	-1.72995
fok	2L	1629479_a_at	14.7007	14.196	0.919571	0.00128318	0.983566	-1.72995
Lrr47	2L	1623350_at	10.7426	9.98842	0.437686	7.11625e-16	0.980391	-1.72654
Gga	X	1625681_at	11.757	10.8823	0.651125	1.75303e-19	0.85055	-1.72654
MED6	3R	1641537_s_at	10.9513	10.3586	0.816961	1.39778e-11	0.946985	-1.72654
slam	2L	1638948_at	11.3896	9.31476	0.926898	1.53234e-27	0.946942	-1.72654
EcR	2R	1625841_at	10.4822	9.58413	0.844314	1.27593e-18	0.804793	-1.72463
EcR	2R	1632796_s_at	9.68121	9.34813	0.888457	6.59927e-07	0.99049	-1.72463
CG7785	3R	1639731_at	11.1153	9.87797	0.326402	1.55585e-14	0.529942	-1.72331
CG5773	2R	1640400_at	13.7226	13.3979	0.892308	0.256641	0.926394	-1.72331
dgt1	3R	1627141_at	11.5345	10.6548	0.268505	2.9357e-17	0.148887	-1.72282
lola	2R	1628946_at	11.4419	11.5683	0.00436025	0.669729	0.919571	-1.7208
lola	2R	1629523_at	10.768	10.4544	0.0227812	0.000766831	0.884719	-1.7208
sls	3L	1634102_at	11.1015	11.5458	0.0374283	9.50195e-08	0.80413	-1.7208
lola	2R	1624729_at	10.7484	10.3312	0.102453	4.65601e-06	0.966711	-1.7208
lola	2R	1630936_at	10.1448	9.79692	0.360533	5.83347e-09	0.815998	-1.7208
CG18493	3R	1638335_at	12.4278	11.7452	0.381859	1.82466e-05	0.995073	-1.7208
lola	2R	1623411_at	10.3182	9.54271	0.44282	5.94844e-20	0.725818	-1.7208
sls	3L	1635445_at	11.5201	11.8055	0.594551	0.292443	0.999076	-1.7208
lola	2R	1640280_at	10.7803	9.89909	0.602866	1.1538e-15	0.875196	-1.7208
sls	3L	1628671_a_at	11.4596	11.9911	0.66508	0.00543711	0.999935	-1.7208
lola	2R	1637581_at	11.0781	10.2132	0.76791	4.37249e-14	0.77028	-1.7208
lola	2R	1625768_s_at	13.3215	9.32823	0.845914	2.1383e-33	0.855505	-1.7208
lola	2R	1633089_a_at	10.1968	10.0743	0.921576	4.13456e-06	0.781382	-1.7208
lola	2R	1627324_at	9.98376	9.64593	0.943457	1.30838e-05	0.919571	-1.7208
lola	2R	1640945_at	10.5995	10.5619	0.958864	0.823782	0.682432	-1.7208
CG31343	3R	1626832_at	14.1306	13.8164	0.010465	0.00446606	0.862628	-1.71968
CG13760	X	1639846_at	10.6888	10.0479	0.571557	8.43156e-08	0.842562	-1.7188
Pli	3R	1626980_at	11.2904	11.0223	0.900345	0.00350406	0.811522	-1.71874
bib	2L	1634044_at	9.36278	9.00782	0.997143	2.50198e-07	0.647936	-1.71434
Acox57D-p	2R	1639943_at	12.3942	12.0628	0.910979	0.514616	0.998999	-1.71166
SrpRbeta	3L	1630713_at	11.5434	10.6977	0.621869	8.52298e-18	0.927408	-1.71137
Mlc1	3R	1626446_a_at	15.4998	15.6593	0.47851	0.0708408	0.706075	-1.70836
Rpn9	3R	1626488_s_at	12.8644	12.6181	0.688408	0.00711139	0.858347	-1.70705
Orc5	2L	1633660_at	11.312	9.78326	0.797413	1.10581e-20	0.987903	-1.69959
CG6420	3R	1627700_at	11.005	10.6301	0.287431	1.82751e-05	0.571742	-1.67053
CG12082	3L	1630178_at	12.1559	11.2207	0.189811	8.33103e-18	0.388025	-1.66329
CG10035	3R	1636782_at	10.1945	9.41443	0.973409	5.48774e-11	0.598775	-1.64359
Fas1	3R	1624183_a_at	12.8329	12.0026	0.926852	1.32598e-14	0.459759	-1.64346
CG3008	2L	1633622_at	11.6606	11.4349	0.00339114	0.00314894	0.676697	-1.63094
CaBP1	2L	1626196_at	12.4192	12.336	0.158679	0.573157	0.963878	-1.62592
Mcm5	3R	1626647_at	12.728	9.45688	0.599653	3.50892e-35	0.334837	-1.62347
CG1882	2R	1638693_s_at	13.2177	13.4504	0.00525857	0.00834862	0.884719	-1.6182
CG2199	3L	1633717_a_at	12.0007	9.85655	0.203101	4.0364e-11	0.555183	-1.61358
Vha100-1	3R	1632395_s_at	12.4638	12.2372	0.0144369	0.0149638	0.853422	-1.61292
Ugt58Fa	2R	1632070_at	10.4609	9.99392	0.250024	3.52188e-14	0.928574	-1.61101
CG17337	2R	1629150_at	13.4145	12.4766	0.970889	2.23729e-06	0.998999	-1.61039
Aats-phe	2R	1636872_at	11.7467	11.6956	0.0276205	0.625774	0.96629	-1.60823
Tsp	2L	1641490_s_at	11.6819	12.0014	0.0200454	4.62915e-05	0.598579	-1.60217
gpp	3R	1638708_s_at	11.106	10.8685	0.975157	0.0346252	0.999935	-1.60217
Tsp	2L	1636251_at	9.60544	10.1356	0.994636	9.99093e-20	0.973409	-1.60217
shf	X	1635403_at	11.1274	11.6157	0.054368	1.47048e-07	0.905182	-1.5984
CG8005	3L	1631965_at	10.9564	9.90217	0.0674547	5.54318e-24	0.441378	-1.59827
Edem1	X	1637602_at	10.7598	10.3867	0.429851	0.000351705	0.999935	-1.59827
th	3L	1632177_at	10.1824	10.2973	0.602553	0.303509	0.999935	-1.5958
th	3L	1632989_a_at	10.7409	10.249	0.639369	5.73378e-13	0.679788	-1.5958
th	3L	1636125_a_at	12.764	13.017	0.681471	0.00571854	0.973409	-1.5958
th	3L	1632646_at	9.77975	9.77633	0.794598	0.992309	0.998999	-1.5958
TpnC73F	3L	1631217_a_at	11.9202	11.2414	0.545527	2.05796e-07	0.976438	-1.59166
CG7646	3L	1637457_at	10.9483	11.2076	0.906489	9.79928e-06	0.656484	-1.58814
SamDC	2L	1635130_a_at	12.1615	12.1688	0.000570369	0.987327	0.949946	-1.58807
SamDC	2L	1633958_at	12.0634	12.0829	0.00503451	0.923709	0.852676	-1.58807
CG8483	3R	1639838_at	10.1171	10.2285	1.07741e-05	0.359058	0.481929	-1.5767
CG13624	3R	1636321_s_at	11.2613	10.812	0.420417	3.91031e-08	0.42743	-1.5767
Phm	2R	1623430_at	10.2885	10.3379	0.0261659	0.623351	0.934399	-1.57615
Phm	2R	1631675_a_at	12.7014	13.3244	0.0692358	2.85531e-12	0.934036	-1.57615
MYPT-75D	3L	1640082_at	11.6281	10.6929	0.486623	4.20124e-16	0.279638	-1.57615
CG5694	2L	1624330_s_at	12.4873	10.7176	0.992159	1.61341e-25	0.993991	-1.57615
CG34195	2R	1627688_at	10.9681	9.7134	0.993651	4.66603e-17	0.963238	-1.57615
lambdaTry	2R	1630241_at	13.2152	12.9063	0.000453367	0.00376017	0.992223	-1.56592
CG13044	3L	1640181_at	11.2196	10.9825	0.1751	7.74498e-06	0.449331	-1.56592
CG8549	3L	1626412_at	12.1565	11.9948	0.350744	0.102453	0.933226	-1.56592
put	3R	1631769_at	12.5411	11.1744	0.590518	9.43395e-20	0.934399	-1.56362
DnaJ-1	3L	1637059_s_at	13.6822	13.2854	0.956066	0.035382	0.932961	-1.56362
Ast	3R	1632752_at	10.4616	10.5741	0.972873	0.124369	0.177727	-1.56362
Sema-2a	2R	1629819_s_at	12.9247	11.1132	0.995117	1.47243e-19	0.903284	-1.56362
CG2889	X	1631385_at	10.6769	10.438	0.0162426	4.89614e-09	0.575639	-1.55743
olf186-F	2R	1637534_at	10.6428	9.92078	0.0202589	0.00072002	0.986528	-1.55336
olf186-F	2R	1625514_s_at	10.9398	10.5234	0.164357	0.00849997	0.998999	-1.55336
esg	2L	1641639_at	9.83463	9.8851	0.00119099	0.462909	0.0508314	-1.55245
CG30055	2R	1629821_at	11.6757	10.7314	0.118634	4.49342e-15	0.923278	-1.55245
CG4729	3L	1626646_s_at	13.3315	13.122	0.451543	0.0413982	0.999935	-1.55245
Chrac-14	2L	1626280_a_at	12.2451	10.1181	0.928998	1.99447e-25	0.999935	-1.55245
Chrac-14	2L	1637542_s_at	10.619	10.0402	0.997059	1.75256e-12	0.980707	-1.55245
nau	3R	1627734_at	9.65479	9.77706	4.98631e-06	0.00218738	1.05936e-05	-1.54653
CG10741	3L	1635755_a_at	10.9814	10.0658	0.964942	3.60906e-18	0.770002	-1.54485
Ag5r	X	1625266_at	14.1447	13.9196	0.597099	0.25777	0.884719	-1.54081
bl	2R	1629044_at	11.401	10.7205	0.0174703	7.91332e-19	0.992223	-1.54019
bl	2R	1640386_at	10.6578	11.5874	0.14517	3.42599e-15	0.834218	-1.54019
bl	2R	1637990_s_at	12.731	12.8372	0.202612	0.371054	0.979184	-1.54019
bl	2R	1626708_at	12.2277	10.4657	0.26617	2.34164e-22	0.701087	-1.54019
bl	2R	1626058_at	9.3926	9.52876	0.43026	0.000530619	0.909591	-1.54019
bl	2R	1631120_at	9.8449	9.99803	0.526611	0.212376	0.951039	-1.54019
bl	2R	1635580_at	10.4066	10.5734	0.638641	0.0286812	0.386694	-1.54019
bl	2R	1641544_at	9.56551	10.76	0.899954	5.67981e-20	0.980391	-1.54019
bl	2R	1623785_a_at	12.7384	10.8671	0.919083	2.30745e-23	0.879337	-1.54019
bl	2R	1639930_at	9.72502	9.71919	0.934399	0.984727	0.996682	-1.54019
bl	2R	1640419_at	10.1803	9.74479	0.972786	2.23604e-12	0.854692	-1.54019
CG15706	2R	1640917_at	10.9191	10.6147	0.0148554	1.46263e-06	0.733305	-1.53831
CG10990	X	1640020_at	11.9092	10.8781	0.00376724	7.29437e-19	0.977981	-1.53343
CG31365	3R	1633462_at	11.2308	10.0206	0.12998	1.47263e-22	0.0896044	-1.53343
M6	3L	1632967_s_at	10.8284	10.5704	0.294254	1.36341e-06	0.73848	-1.53343
CG7227	2L	1634702_at	10.2344	9.85257	0.303071	0.000265226	0.999935	-1.53343
CG8031	3R	1622973_at	11.4916	10.7609	0.314132	9.45533e-19	0.277413	-1.53343
CG1968	2R	1631304_a_at	11.3754	10.8504	0.384733	3.63842e-15	0.707477	-1.53343
RecQ5	3L	1628264_a_at	11.1001	10.2349	0.484118	1.55123e-18	0.889616	-1.53343
MBD-like	3R	1634898_a_at	11.4484	10.8022	0.517877	4.49154e-13	0.980919	-1.53343
CG10495	2L	1635555_at	10.9494	9.82139	0.539684	6.60586e-23	0.654446	-1.53343
Pi3K92E	3R	1631594_s_at	12.394	11.4756	0.56489	8.76329e-20	0.872193	-1.53343
CG33138	2R	1634374_at	13.0836	12.7042	0.566472	1.31194e-06	0.856037	-1.53343
Grip128	X	1631615_at	11.2309	9.96004	0.597758	3.03129e-24	0.923256	-1.53343
CG2781	3R	1634016_at	12.7434	13.1182	0.651687	6.90678e-05	0.972437	-1.53343
DIP2	3L	1634461_at	11.6656	11.2858	0.694833	3.4461e-07	0.642658	-1.53343
CG11852	3R	1637900_at	11.3892	11.478	0.824509	0.470387	0.506187	-1.53343
CG1814	2R	1629401_s_at	11.205	11.2461	0.837179	0.811646	0.977491	-1.53343
ldbr	3L	1626571_at	10.776	9.92551	0.879209	8.65142e-22	0.599653	-1.53343
CG9336	2L	1627590_at	14.2501	14.5371	0.908334	0.00392026	0.634877	-1.53343
CG10214	3R	1628044_at	12.4026	11.2604	0.935314	1.50722e-20	0.999503	-1.53343
CG4553	3R	1628291_at	11.0297	10.1689	0.94134	6.49122e-26	0.244996	-1.53343
CG12299	2L	1640042_at	11.6991	10.0871	0.946396	2.83582e-23	0.445385	-1.53343
bnl	3R	1627135_at	9.62553	9.75389	0.946613	0.0390256	0.957874	-1.53343
CG8563	3L	1626420_at	9.6153	9.34222	0.954657	1.06586e-08	0.90341	-1.53343
bib	2L	1634044_at	9.36141	9.01522	0.998999	1.26739e-07	0.790497	-1.53343
CG12219	X	1629246_at	11.2636	10.2492	2.28774e-08	2.77807e-19	0.0131591	-1.53312
CG5664	3L	1640198_at	10.7735	10.3976	0.793968	1.78915e-06	0.550594	-1.53312
CG5036	2R	1636468_a_at	12.509	10.2784	0.201888	9.04687e-31	0.378314	-1.53293
CG5036	2R	1628083_at	10.8349	10.5817	0.85055	0.0930261	0.999935	-1.53293
CG8596	3L	1626645_at	11.3579	11.3681	2.81134e-08	0.976199	0.838884	-1.5273
cdi	3R	1629473_at	10.3712	10.6386	0.178546	0.0203181	0.933394	-1.5273
CG9305	2L	1626680_at	11.1586	10.4442	0.312347	1.11236e-15	0.821241	-1.5273
CG31531	3R	1623254_s_at	10.7215	10.7675	0.561927	0.800709	0.923388	-1.5273
CG14024	2L	1636447_at	9.69578	9.61889	0.648256	0.103293	0.984081	-1.5273
CG17290	2R	1625558_a_at	9.69262	8.96771	0.686432	2.60478e-05	0.776946	-1.5273
CG11141	2R	1638447_s_at	11.041	10.9264	0.693067	0.314161	0.473044	-1.5273
Oli	2L	1623378_at	9.6137	9.80685	0.782817	2.27875e-08	0.30882	-1.5273
grau	2R	1633634_at	10.8443	10.1973	0.875697	4.56475e-18	0.982313	-1.5273
CG33181	X	1634670_at	11.7377	11.0012	0.174859	3.10229e-09	0.999935	-1.52668
CG18594	3R	1624979_at	13.8294	12.7224	0.00402038	1.5346e-08	0.998406	-1.52311
CG1902	2R	1628929_s_at	12.2663	12.6264	0.964184	0.000143592	0.602736	-1.52311
Ptpmeg	3L	1638100_s_at	11.9009	11.26	0.599218	5.12842e-14	0.142044	-1.52044
CG31717	2L	1625710_at	12.0323	11.9965	0.00397187	0.771326	0.767115	-1.51698
Nup44A	2R	1631897_s_at	11.8938	11.2541	0.774081	1.27247e-12	0.990395	-1.51496
CG10249	2R	1623036_a_at	11.4469	12.1071	0.782486	3.18517e-07	0.526152	-1.51496
obst-B	2L	1641109_at	10.2176	9.94841	0.987903	4.50968e-05	0.766688	-1.51496
king-tubby	2R	1639525_at	9.55729	9.89897	0.411363	6.57135e-08	0.624222	-1.51481
CG6961	X	1640361_at	12.1896	11.3347	0.830036	2.43943e-07	0.933226	-1.51481
CG6961	X	1628663_s_at	12.1547	11.4466	0.919342	2.00487e-09	0.794404	-1.51481
CG32581	X	1628101_s_at	13.7227	13.7514	0.16054	0.862392	0.691141	-1.51469
CG8078	2R	1626393_at	10.6317	10.1361	0.360365	1.64994e-06	0.297396	-1.51469
Tsp42Eo	2R	1631497_at	9.78289	9.6165	0.69023	4.24877e-06	0.326718	-1.51469
drpr	3L	1638953_a_at	12.6298	12.1599	0.980707	1.58718e-06	0.822101	-1.51469
CG16717	3L	1624186_at	11.0113	10.5022	0.675945	1.51901e-12	0.935924	-1.51447
Atg7	2R	1637240_a_at	10.8494	10.2454	0.676712	7.01455e-11	0.699507	-1.51414
CG32043	3L	1633611_s_at	11.7046	10.2398	0.999935	3.25127e-21	0.832958	-1.51406
mre11	2L	1637151_at	11.1701	10.0003	1.86674e-05	1.22381e-19	0.804364	-1.51314
Cyp18a1	X	1641022_a_at	11.7208	10.6015	0.0231004	8.52298e-18	0.288394	-1.51314
Cyp18a1	X	1631300_at	11.9062	10.4425	0.0315402	7.38823e-21	0.26121	-1.51314
CG6028	3R	1625465_a_at	13.0212	12.9007	0.185502	0.629256	0.857109	-1.51284
CG17528	2R	1630817_s_at	11.9619	11.1562	0.137532	1.38864e-12	0.869352	-1.51273
Tsp42Ej	2R	1624435_at	12.0146	12.6649	0.00507368	1.55087e-11	0.971144	-1.51197
CG17600	X	1641117_a_at	11.0266	10.4842	0.00633757	8.54648e-16	0.41438	-1.51197
CG3756	2L	1633967_at	11.7621	10.9434	0.0562912	2.77824e-16	0.606081	-1.51197
CG12010	3L	1633799_a_at	10.5131	9.57519	0.101357	2.28273e-24	0.543718	-1.51197
oxt	3L	1637482_at	11.7573	10.8375	0.724751	5.82382e-18	0.728277	-1.51197
CG33936	3R	1635104_s_at	12.7581	12.258	0.777209	6.38243e-06	0.890372	-1.51197
CG32700	X	1628771_s_at	9.90677	10.2486	0.805421	1.13068e-11	0.51704	-1.51197
msps	3R	1628172_at	13.0156	11.8955	0.806879	4.35425e-19	0.539306	-1.51197
wdb	3R	1629187_s_at	10.7206	9.71354	0.811095	1.2589e-11	0.872806	-1.51197
wupA	X	1629235_s_at	15.5314	15.8354	0.873924	1.5896e-05	0.951525	-1.51197
CkIIalpha-i1	3L	1631721_at	10.5909	9.98602	0.930648	9.30629e-17	0.934399	-1.51197
wdb	3R	1626385_s_at	12.0244	10.6931	0.983566	1.59119e-20	0.999503	-1.51197
CG17293	2L	1627048_at	11.8239	11.1159	0.651023	5.41438e-10	0.926394	-1.51077
CG34362	3R	1638820_at	10.0114	10.2542	0.0104694	0.000145377	0.962209	-1.5106
st	3L	1641146_at	10.7931	10.8828	0.0219857	0.138607	0.494215	-1.5106
CG17224	2L	1640103_s_at	11.6506	11.747	0.0771591	0.728399	0.998999	-1.5106
mthl1	X	1639752_at	10.6981	9.64738	0.088364	1.93083e-21	0.174887	-1.5106
st	3L	1623954_s_at	11.3702	9.20578	0.107376	7.13112e-28	0.256011	-1.5106
st	3L	1635531_at	12.6909	10.9643	0.117329	3.43166e-30	0.982313	-1.5106
mus210	2R	1632827_a_at	11.7829	10.6139	0.119686	5.27097e-21	0.669382	-1.5106
CG31142	3R	1625733_at	10.5374	10.2255	0.152777	1.91818e-06	0.962665	-1.5106
not	3L	1624354_at	11.3326	10.3571	0.160664	1.09723e-21	0.729685	-1.5106
not	3L	1641244_at	11.2278	10.4701	0.216975	1.13142e-17	0.948258	-1.5106
st	3L	1625366_at	10.6605	9.69563	0.304429	7.02178e-10	0.055382	-1.5106
Flo-2	X	1625923_s_at	10.6759	10.1946	0.342326	1.40479e-08	0.72551	-1.5106
CG9754	2R	1628669_at	11.2895	10.4056	0.356675	9.82196e-19	0.548675	-1.5106
st	3L	1638175_at	10.8423	9.53204	0.37001	1.21461e-24	0.687161	-1.5106
st	3L	1624378_at	11.7166	10.8796	0.370837	3.70841e-13	0.728399	-1.5106
st	3L	1630600_at	11.0764	10.9824	0.384169	0.884935	0.999935	-1.5106
Cyp6u1	2R	1633008_at	11.454	10.6222	0.407748	1.93894e-19	0.101442	-1.5106
st	3L	1637618_at	11.3849	10.4309	0.444101	4.27509e-19	0.277242	-1.5106
st	3L	1632752_at	10.4543	10.5767	0.464944	0.103136	0.660825	-1.5106
GlcT-1	2R	1639432_at	10.6265	9.83414	0.471781	5.26335e-21	0.101077	-1.5106
Treh	2R	1635692_s_at	13.4096	13.4433	0.499819	0.837738	0.701237	-1.5106
st	3L	1631268_at	10.9381	10.0233	0.548935	1.96547e-18	0.661147	-1.5106
st	3L	1640303_a_at	14.1668	13.8781	0.570653	0.0748473	0.946985	-1.5106
CG9747	3R	1632106_at	11.3256	11.9685	0.582487	1.0762e-08	0.929512	-1.5106
Pten	2L	1630738_s_at	10.457	9.83814	0.615627	8.5187e-19	0.946092	-1.5106
abo	2L	1628418_at	11.0897	10.3061	0.622334	1.1054e-17	0.72408	-1.5106
Pten	2L	1628114_s_at	11.5661	10.5884	0.622662	7.02749e-17	0.946985	-1.5106
abo	2L	1623424_a_at	11.3723	10.2079	0.645478	3.24564e-21	0.687344	-1.5106
CG15111	2R	1625568_a_at	12.2892	12.8677	0.674007	5.10627e-08	0.937532	-1.5106
Dip2	3R	1635203_at	11.2664	10.3026	0.695556	6.06844e-15	0.481025	-1.5106
CG1368	X	1630670_at	10.8597	10.0262	0.829562	1.84189e-13	0.954919	-1.5106
CG42254	2R	1632775_at	9.86052	9.58677	0.869201	0.0138765	0.869352	-1.5106
CG5073	3R	1639588_at	10.5347	10.4342	0.909279	0.318445	0.794404	-1.5106
CG7685	3R	1638326_at	10.7733	10.6382	0.911585	0.0659596	0.795557	-1.5106
st	3L	1636347_at	10.9034	10.2641	0.942551	8.91915e-11	0.448452	-1.5106
st	3L	1636771_at	11.593	10.7005	0.953912	9.76042e-15	0.713341	-1.5106
CG3883	2L	1635955_at	10.3092	9.68414	0.998653	1.04256e-22	0.280662	-1.5106
st	3L	1629615_at	9.35365	9.79189	0.998999	6.39893e-17	0.972437	-1.5106
CG31038	3R	1625178_at	11.4811	11.6687	0.203489	0.0743955	0.971382	-1.51032
CG10550	3R	1639660_s_at	12.9926	13.0743	1.35139e-07	0.663425	0.720862	-1.50906
ea	3R	1636905_at	9.91647	9.73967	0.000679554	0.0032861	0.542086	-1.50906
sina	3L	1632100_s_at	11.1429	10.743	0.00263841	2.86196e-10	0.99947	-1.50906
CG9362	3R	1624580_at	10.9068	10.1581	0.00341263	3.29564e-09	0.693308	-1.50906
Cdc42	X	1633543_s_at	13.5583	12.7154	0.0034891	8.04619e-14	0.896386	-1.50906
XNP	3R	1630882_s_at	12.0963	11.4998	0.00516897	1.72098e-12	0.488725	-1.50906
Rrp1	2L	1625109_at	11.9222	10.5212	0.0163776	2.66541e-23	0.746278	-1.50906
CG9485	2R	1637538_s_at	12.9212	12.9409	0.0343604	0.937939	0.879433	-1.50906
CG5630	3R	1632558_at	10.981	11.1103	0.0345174	0.0208582	0.728588	-1.50906
sls	3L	1628671_a_at	11.4543	11.9816	0.0409061	0.00165	0.985686	-1.50906
Trim9	2L	1625935_at	9.78937	9.71039	0.0873491	0.0217974	0.667616	-1.50906
e(r)	X	1625246_at	10.1021	9.24707	0.0990754	3.98081e-12	0.136066	-1.50906
Aats-gly	3L	1636948_a_at	12.7373	11.3846	0.102557	8.93808e-25	0.980707	-1.50906
CG14968	3L	1634145_s_at	11.3147	12.3466	0.10923	1.23387e-18	0.982312	-1.50906
sls	3L	1635445_at	11.5223	11.8125	0.10956	0.22205	0.973132	-1.50906
CG8152	2R	1640101_at	10.9943	10.3334	0.109734	3.28668e-14	0.799129	-1.50906
CG32625	X	1623296_at	12.0005	9.4934	0.152777	1.75203e-30	0.437636	-1.50906
CG14408	X	1628948_a_at	9.89124	9.65482	0.155324	2.11059e-13	0.971382	-1.50906
Ela	3R	1635792_a_at	11.874	11.585	0.17296	0.0137742	0.911416	-1.50906
stumps	3R	1634063_a_at	11.0036	11.2162	0.174203	0.00679369	0.662775	-1.50906
CG9951	3L	1632586_at	11.2381	10.6457	0.196387	2.22153e-17	0.564239	-1.50906
CG8831	2R	1640782_at	11.8692	11.2437	0.210519	1.08134e-09	0.633065	-1.50906
e(r)	X	1638452_at	10.3413	10.1847	0.218008	0.00095069	0.641083	-1.50906
CG5630	3R	1635375_at	11.6211	11.7689	0.231187	0.0772644	0.999935	-1.50906
cbt	2L	1623605_a_at	13.2635	13.0882	0.23773	0.164016	0.912641	-1.50906
ea	3R	1628141_at	12.6903	12.5361	0.237919	0.22223	0.987983	-1.50906
tral	3L	1625080_at	14.3119	12.0502	0.258571	2.4212e-29	0.504315	-1.50906
dup	2R	1624994_at	12.8971	9.69134	0.260239	3.6466e-33	0.903958	-1.50906
Keap1	3R	1633773_s_at	10.3421	10.1431	0.273054	0.000738663	0.834218	-1.50906
Grip75	2L	1627377_at	10.9027	10.333	0.281673	2.24865e-09	0.936235	-1.50906
CG10993	X	1628040_at	9.33132	10.0221	0.284461	1.02729e-21	0.984314	-1.50906
CG33523	3L	1632338_a_at	13.0132	13.6439	0.286126	1.25389e-12	0.68128	-1.50906
CG5412	3R	1638237_at	11.0089	10.3623	0.323534	7.69162e-16	0.980707	-1.50906
Cog7	3R	1631831_at	10.5643	10.1875	0.328033	1.40188e-13	0.775853	-1.50906
pk	2R	1639306_s_at	11.4663	11.3204	0.329668	0.726591	0.898455	-1.50906
CG7757	3L	1641669_a_at	11.6417	10.784	0.338366	9.23244e-17	0.999935	-1.50906
CG32037	3L	1625275_at	9.4706	9.41256	0.354847	0.334168	0.675767	-1.50906
gish	3R	1626805_s_at	12.0322	10.9202	0.364741	3.59916e-20	0.494585	-1.50906
CG5641	3R	1627873_at	11.6072	10.8979	0.367588	6.11926e-16	0.933226	-1.50906
e(r)	X	1625214_at	9.68104	12.5425	0.373011	2.26398e-35	0.177725	-1.50906
Pep	3L	1640656_a_at	13.214	12.0081	0.378441	5.20044e-16	0.978778	-1.50906
FK506-bp2	2R	1638415_at	15.1922	14.3811	0.399622	6.70613e-15	0.832238	-1.50906
e(r)	X	1636797_at	11.0725	10.1625	0.413449	2.18999e-23	0.201057	-1.50906
sls	3L	1634102_at	11.0823	11.5247	0.435411	8.72588e-07	0.663497	-1.50906
e(r)	X	1626180_at	11.3474	10.5992	0.436621	4.62389e-15	0.864148	-1.50906
e(r)	X	1635363_a_at	13.3919	13.7269	0.447485	0.00676474	0.962827	-1.50906
Bin1	3R	1632565_at	12.2066	10.7408	0.450897	5.08912e-24	0.479787	-1.50906
lin19	2R	1624407_s_at	13.4076	12.1504	0.45945	9.58423e-22	0.972548	-1.50906
Pop2	3L	1634474_s_at	12.7384	12.5776	0.471919	0.0740567	0.381295	-1.50906
ea	3R	1640151_at	11.525	10.2795	0.482465	7.62442e-27	0.828171	-1.50906
Sema-1b	2R	1634572_at	14.1049	12.0596	0.492021	1.628e-31	0.0612506	-1.50906
yip2	2L	1636180_at	13.7496	13.4117	0.500276	0.00462238	0.874686	-1.50906
CycE	2L	1626249_s_at	11.6239	8.97045	0.50429	3.1404e-29	0.409008	-1.50906
e(r)	X	1625246_at	10.1021	9.24707	0.550857	1.94765e-11	0.391684	-1.50906
Rya-r44F	2R	1633452_a_at	10.9544	11.2891	0.551101	3.17322e-07	0.869201	-1.50906
CG2200	X	1633001_at	11.9118	11.1139	0.564583	4.92337e-16	0.990775	-1.50906
CG3009	X	1627406_at	10.0064	10.1095	0.564622	0.00364565	0.9419	-1.50906
CG8368	3L	1628537_s_at	11.8689	12.4632	0.571558	1.5378e-07	0.764561	-1.50906
boi	X	1628774_a_at	10.3758	9.22052	0.572833	4.31417e-21	0.716107	-1.50906
PNUTS	2L	1623583_at	11.5105	10.3297	0.5804	4.72346e-21	0.68697	-1.50906
mRpS34	3L	1631996_at	12.2579	11.5312	0.591433	1.31088e-11	0.870807	-1.50906
CG9578	X	1631088_at	11.6424	11.0902	0.596741	9.04218e-12	0.992598	-1.50906
CG10585	3L	1623664_at	11.2107	10.5265	0.614117	2.68943e-19	0.602833	-1.50906
Mob2	3L	1640774_a_at	11.1119	11.6351	0.636781	1.82431e-05	0.980707	-1.50906
Ggamma30A	2L	1628754_s_at	9.71615	9.94408	0.637638	0.00376848	0.923215	-1.50906
Ahcy13	X	1629222_at	14.6665	12.6678	0.642052	3.23426e-29	0.992309	-1.50906
CG7728	3L	1633466_at	11.4604	10.0627	0.642658	2.38324e-30	0.527416	-1.50906
e(r)	X	1626180_at	11.3474	10.5992	0.645772	6.24524e-15	0.906489	-1.50906
e(r)	X	1625214_at	9.68104	12.5425	0.648256	1.23122e-34	0.874861	-1.50906
MRP	2L	1636634_a_at	13.1459	12.3538	0.659994	3.94872e-13	0.937421	-1.50906
ZnT63C	3L	1630996_s_at	11.8298	11.3455	0.683171	3.0104e-09	0.791985	-1.50906
BtbVII	3L	1635904_s_at	12.487	10.877	0.690667	8.10027e-23	0.899813	-1.50906
e(r)	X	1632339_s_at	12.3841	11.4971	0.697205	1.29353e-19	0.201777	-1.50906
CG3999	3R	1624695_at	10.3487	10.1431	0.706693	0.0061051	0.8334	-1.50906
dup	2R	1640923_at	10.8004	10.9379	0.739805	0.0882089	0.740294	-1.50906
nes	3L	1626158_s_at	12.1345	11.4623	0.757382	0.000840353	0.959881	-1.50906
CG42258	X	1634146_at	10.6505	10.2772	0.76429	1.15178e-06	0.845482	-1.50906
CG12974	3L	1632865_s_at	12.0091	11.6041	0.764822	9.67924e-05	0.936235	-1.50906
CG3609	2L	1628271_at	12.9778	13.6138	0.76791	0.00060746	0.99947	-1.50906
CG8398	3L	1624347_s_at	9.77913	10.5931	0.773669	7.81145e-23	0.909874	-1.50906
bowl	2L	1635803_s_at	10.5531	10.3284	0.783973	0.000179248	0.278933	-1.50906
CG12050	2L	1632123_at	12.0341	10.7796	0.783975	1.1065e-21	0.937532	-1.50906
CG31176	3R	1637788_at	9.92337	9.73441	0.786986	0.000233475	0.94953	-1.50906
CG8245	2R	1633201_at	10.5563	12.4485	0.790497	4.15264e-31	0.508718	-1.50906
Mdr65	3L	1631925_at	10.3825	10.5071	0.797987	0.0643873	0.8644	-1.50906
CG8247	2R	1627576_at	10.7173	9.33801	0.800709	4.46001e-22	0.787992	-1.50906
Spn43Aa	2R	1637939_at	9.46308	9.62562	0.80413	0.0052755	0.996303	-1.50906
vg	2R	1623484_at	9.56585	9.71244	0.824891	0.00110477	0.616432	-1.50906
vfl	X	1638370_s_at	11.876	9.14779	0.82831	3.08318e-34	0.962097	-1.50906
Ggamma30A	2L	1637526_s_at	12.8572	13.4343	0.834218	9.93388e-07	0.777943	-1.50906
Msh6	3L	1637163_at	11.2761	9.71415	0.836728	2.13845e-19	0.68076	-1.50906
pk	2R	1636612_a_at	9.70635	9.60848	0.837104	0.00160086	0.918946	-1.50906
CG9650	X	1639550_a_at	9.5336	9.17619	0.837795	3.96954e-10	0.999935	-1.50906
Pof	2R	1631460_s_at	11.0757	13.825	0.847094	8.10069e-31	0.842832	-1.50906
e(r)	X	1627746_at	9.99999	9.9612	0.852454	0.7702	0.936137	-1.50906
ea	3R	1639867_at	11.4938	10.3463	0.864818	9.45417e-24	0.963798	-1.50906
CG30411	2R	1623744_at	10.0184	9.88359	0.866127	0.313786	0.999935	-1.50906
e(r)	X	1640031_at	13.5928	13.822	0.870442	0.219619	0.999935	-1.50906
bbg	3L	1630921_at	9.67584	9.55695	0.873542	0.00700508	0.999935	-1.50906
CG2218	3R	1632484_at	12.7271	11.3584	0.874796	3.8341e-21	0.771761	-1.50906
CG2218	3R	1639265_at	10.3979	10.3656	0.877626	0.870442	0.933356	-1.50906
Rm62	3R	1623475_s_at	14.91	13.6983	0.879433	1.26631e-21	0.888851	-1.50906
CG13472	3L	1624483_at	11.2036	10.332	0.880148	3.06833e-13	0.933294	-1.50906
Galpha49B	2R	1624798_s_at	9.4735	9.30235	0.880878	0.0238339	0.954817	-1.50906
ovo	X	1627259_a_at	12.5965	9.84158	0.886081	1.1513e-32	0.881021	-1.50906
Irp-1A	3R	1627562_at	11.1526	10.5978	0.888851	2.05074e-19	0.916178	-1.50906
CG11456	3L	1627849_at	10.4219	9.92578	0.895845	6.39436e-18	0.862877	-1.50906
Galpha49B	2R	1639773_s_at	12.1732	12.6096	0.90341	5.75827e-06	0.768367	-1.50906
pk	2R	1627830_at	12.6885	9.25522	0.904251	4.10753e-38	0.935782	-1.50906
e(r)	X	1640031_at	13.5928	13.822	0.908281	0.219941	0.984727	-1.50906
vg	2R	1629026_at	13.9384	12.6064	0.919571	8.97597e-26	0.759093	-1.50906
Myb	X	1627567_at	12.0004	11.4858	0.928796	1.25537e-08	0.967275	-1.50906
flw	X	1624755_a_at	13.47	13.3732	0.931349	0.476479	0.907699	-1.50906
CG5815	3R	1641188_a_at	10.6901	9.8045	0.931776	2.199e-15	0.980707	-1.50906
pgant3	2R	1637584_at	11.3178	10.6076	0.933597	4.83192e-15	0.890252	-1.50906
Rox8	3R	1639783_s_at	12.278	11.157	0.935782	1.98166e-18	0.353366	-1.50906
e(r)	X	1627746_at	9.99999	9.9612	0.936137	0.769306	0.740501	-1.50906
e(r)	X	1635363_a_at	13.3919	13.7269	0.937489	0.00595384	0.212827	-1.50906
e(r)	X	1638452_at	10.3413	10.1847	0.951156	0.00138065	0.846524	-1.50906
prod	2R	1623239_at	11.4061	10.5245	0.959794	4.04018e-20	0.873702	-1.50906
bbg	3L	1636947_at	11.9109	11.808	0.972873	0.191152	0.852295	-1.50906
CG17562	3R	1628818_at	11.9299	12.2548	0.972873	0.0157075	0.657635	-1.50906
e(r)	X	1636797_at	11.0725	10.1625	0.981078	1.20449e-22	0.781568	-1.50906
CG10778	X	1630701_at	11.7304	10.7334	0.986702	1.40401e-19	0.967645	-1.50906
CG16833	2L	1627843_at	11.204	9.96759	0.988347	3.51838e-20	0.947878	-1.50906
Sply	2R	1624818_s_at	13.1671	12.4796	0.998922	2.49748e-14	0.996104	-1.50906
e(r)	X	1632339_s_at	12.3841	11.4971	0.999647	4.05591e-19	0.686905	-1.50906
CG32053	3L	1634185_at	9.6886	9.58472	0.999935	0.000189163	0.857678	-1.50906
cln3	3L	1639653_at	11.9743	12.0035	0.999935	0.880271	0.958801	-1.50906
CG42258	X	1632823_at	9.67458	9.36283	0.999935	5.79316e-12	0.959452	-1.50906
SP1173	3L	1633553_s_at	11.5884	11.4773	0.892484	0.347628	0.660997	-1.50661
CG4476	3L	1628655_at	11.9839	9.49727	0.177415	1.03885e-28	0.114782	-1.50524
CG31864	2L	1626638_at	9.80778	9.18477	0.674926	2.87715e-07	0.845761	-1.50358
CG31864	2L	1627314_s_at	11.422	10.3359	0.921028	6.52351e-09	0.987903	-1.50358
Mcm6	X	1638575_at	12.635	10.0099	0.926394	2.22306e-32	0.904537	-1.50235
CG13679	3L	1631354_x_at	9.89916	10.116	0.65767	0.0156181	0.337219	-1.50232
CG5727	2L	1639856_at	11.1515	11.2878	0.000927838	0.213221	0.732926	-1.50208
CG10598	X	1633409_a_at	10.2191	9.66919	0.969785	8.66533e-05	0.989279	-1.49771
CG30492	2R	1637188_s_at	11.4064	11.6603	0.080851	0.00157366	0.24001	-1.49719
CG30492	2R	1628613_a_at	12.1501	11.7332	0.58327	1.21471e-05	0.550046	-1.49719
Iswi	2R	1641309_s_at	11.7186	11.031	0.0565087	1.26399e-07	0.963971	-1.49437
wun2	2R	1641598_at	11.9266	10.2499	0.525166	8.41309e-19	0.986528	-1.49431
caup	3L	1624175_at	9.55586	9.63751	0.934399	0.165502	0.409853	-1.49119
Cypl	3L	1639357_at	11.0488	10.2244	0.0991361	5.38809e-17	0.91629	-1.49074
CG30499	2R	1638942_at	12.896	12.639	0.839433	0.00893451	0.669466	-1.48774
CAP	2R	1633353_s_at	12.7952	12.9824	0.356459	0.0612506	0.867594	-1.48245
CG10825	3R	1626190_a_at	10.6236	9.77703	0.00200072	3.56502e-23	0.301606	-1.48109
CG1815	3R	1641089_s_at	11.6681	10.6047	0.482026	2.29728e-08	0.308926	-1.48074
CG13097	2L	1626818_at	12.1074	10.0853	0.552115	5.45129e-28	0.815998	-1.46962
CG3509	3R	1639853_at	12.6045	10.268	0.574019	1.41671e-26	0.880781	-1.46803
CG13912	3L	1623126_at	11.5416	11.2039	0.152749	0.0009502	0.976296	-1.46656
Sulf1	3R	1635007_at	10.6106	10.3606	0.089103	0.00168512	0.998999	-1.46373
Lcp65Ac	3L	1632693_at	9.82053	9.27424	0.760713	2.15896e-07	0.995682	-1.46373
hth	3R	1632177_at	10.1844	10.3007	0.274726	0.291209	0.996303	-1.45861
CG10383	2L	1629398_at	11.772	12.2971	0.521733	0.000126638	0.953381	-1.45676
Rpd3	3L	1633700_at	12.0516	10.4148	0.721455	1.52802e-21	0.95254	-1.44964
CG1458	3R	1640849_at	13.5897	13.5217	0.694399	0.550182	0.919571	-1.43889
CG4747	2L	1634579_at	12.7814	11.1753	0.000249441	8.44205e-23	0.586165	-1.43829
CG5013	3R	1626514_at	10.7217	10.1461	0.0306499	7.54709e-16	0.893111	-1.43829
Pat1	X	1631412_at	12.1873	11.3439	0.261891	6.76142e-15	0.999935	-1.43829
Idgf1	2L	1633237_at	12.3684	11.8729	0.310014	1.28705e-06	0.963962	-1.43829
CG10376	2L	1626553_at	12.017	11.2937	0.332852	1.22476e-18	0.594551	-1.43829
CG8389	2R	1637774_s_at	11.3645	11.0239	0.554736	4.11747e-07	0.842834	-1.43829
CG32549	X	1639482_a_at	12.9788	12.8349	0.0325064	0.039571	0.957874	-1.43387
CG1434	X	1637823_at	10.7653	9.86437	0.100275	3.86259e-17	0.643861	-1.43115
CG6674	3L	1637423_at	10.6259	10.3616	0.651659	1.96596e-05	0.996104	-1.43032
CG14132	3L	1626812_at	10.6336	10.8267	0.669755	0.00634978	0.999935	-1.43032
CG12129	2R	1628714_at	12.0269	11.1049	1.70224e-05	5.57684e-11	0.0482253	-1.42451
nrv2	2L	1625215_s_at	12.2017	12.5033	0.49532	0.0365462	0.935632	-1.42451
CG12288	2L	1624937_at	11.7012	9.25828	0.753163	3.85075e-28	0.289451	-1.42451
S6k	3L	1624244_at	11.7349	11.1927	0.221933	8.66825e-06	0.999935	-1.42114
CG13068	3L	1623452_at	11.2514	10.9839	0.608763	1.84311e-09	0.937532	-1.42019
slam	2L	1638948_at	11.3855	9.27974	0.695064	3.70986e-20	0.880148	-1.41709
CG30094	2R	1635887_at	10.7053	11.1295	0.0206095	4.83123e-07	0.857023	-1.41587
Ugt37b1	2L	1640109_at	10.502	10.6617	0.00293727	0.14668	0.811463	-1.41323
DAT	2R	1633205_at	9.38169	9.37876	0.418706	0.995043	0.995701	-1.41323
Bsg	2L	1628276_s_at	12.8962	12.7903	0.662909	0.336829	0.780937	-1.41323
Aps	3L	1640329_s_at	12.7192	11.9738	0.742341	1.93039e-10	0.371014	-1.41323
CG8709	2R	1639611_at	12.1243	12.4355	0.870442	0.00122932	0.997471	-1.41267
La	2L	1631149_s_at	13.2866	11.0485	0.000560488	2.38324e-30	0.167779	-1.40957
Aats-tyr	3L	1632234_at	12.7122	11.6408	0.415722	7.13982e-20	0.960633	-1.40957
sgg	X	1623084_at	10.3346	10.8212	0.0886792	0.111592	0.494347	-1.40833
sgg	X	1631334_at	11.8086	11.552	0.676908	0.472659	0.543718	-1.40833
sano	2R	1627971_s_at	10.0278	10.1739	0.147847	0.00273134	0.924691	-1.40397
CG8455	2L	1630877_a_at	11.4102	11.3881	0.999935	0.927968	0.862883	-1.40178
CG7156	3R	1628552_at	11.1118	10.1707	0.798855	8.88489e-16	0.841414	-1.40069
lama	3L	1640509_s_at	12.239	11.9129	0.147875	0.00577583	0.861958	-1.40055
CG9338	2L	1638405_at	12.5853	12.8792	0.0138765	0.000367946	0.996486	-1.39757
RhoGAP71E	3L	1637051_at	10.1766	9.60405	0.0879652	1.41475e-09	0.692166	-1.39757
RhoGAP71E	3L	1640295_a_at	10.9432	9.76855	0.0903903	6.80384e-15	0.758514	-1.39757
cbt	2L	1623605_a_at	13.2607	13.0837	0.521275	0.194265	0.990138	-1.39757
CG9376	3L	1632835_at	11.2608	10.5505	0.952945	8.06082e-13	0.815599	-1.39757
Cks30A	2L	1627770_at	12.1525	10.2319	0.962279	1.61926e-20	0.970127	-1.39757
CG3837	3R	1630380_at	10.1566	9.97804	0.303202	5.75858e-06	0.144798	-1.3935
CG4091	2R	1640962_s_at	12.2691	11.1781	0.927117	4.44985e-19	0.903999	-1.39321
Spn4	2R	1623459_at	11.3788	11.2613	0.321065	0.527283	0.999935	-1.38599
Spn4	2R	1632245_a_at	12.298	12.0733	0.633447	0.0303107	0.999935	-1.38599
CG9689	X	1636059_at	9.79546	10.4022	0.0281771	1.7572e-17	0.483882	-1.38411
CG12413	3R	1635832_at	10.4357	9.7424	0.0338859	2.82919e-23	0.166157	-1.38411
Sirt2	3R	1626458_at	11.602	11.8711	0.713723	0.00722225	0.0941943	-1.38411
lea	2L	1636905_at	9.95235	9.7615	0.712971	0.0303107	0.984582	-1.38075
Orct	3R	1624450_at	11.2292	11.3606	0.000164673	0.20713	0.906967	-1.37906
esc	2L	1623519_at	11.5124	9.47516	0.260952	4.81072e-20	0.272671	-1.37906
rdx	3R	1636254_s_at	12.0039	10.4788	0.999076	1.57809e-17	0.953431	-1.37573
CG8398	3L	1624347_s_at	9.78809	10.5987	0.675343	8.03102e-22	0.375182	-1.37408
CG42457	3R	1624608_s_at	10.5455	11.2824	0.11947	0.000153323	0.946092	-1.3698
CG42457	3R	1632644_s_at	12.0433	12.4826	0.765919	0.102703	0.950922	-1.3698
CG9186	3L	1637620_s_at	12.2211	11.6989	0.765751	7.60077e-06	0.999935	-1.3691
CG7277	2L	1641134_at	11.7552	11.8558	0.000603745	0.143771	0.330639	-1.36721
Nup75	2R	1636645_at	11.588	10.3643	0.221989	1.41564e-21	0.181346	-1.36604
CG17292	2L	1628290_s_at	12.8711	12.5549	0.643415	0.00036775	0.622066	-1.36604
Cha	3R	1640284_at	10.377	10.8283	0.530222	1.77967e-06	0.927853	-1.36199
CG7600	3L	1635979_at	11.6331	11.1656	0.994636	7.78097e-07	0.996356	-1.35609
Srp14	3R	1637738_at	12.6477	12.0348	0.000232062	2.94995e-09	0.954455	-1.35202
Bsg	2L	1628276_s_at	12.8962	12.7903	0.126498	0.308645	0.893111	-1.34955
CG31751	2L	1634738_s_at	11.3014	11.4989	0.459887	0.00922505	0.670445	-1.34955
CG12042	2R	1639586_at	11.1398	10.2972	0.562564	3.83181e-17	0.764248	-1.34955
Tsp	2L	1641490_s_at	11.6819	12.0014	0.607589	0.000230668	0.687451	-1.34955
Stat92E	3R	1635827_s_at	13.3458	12.5888	0.628269	2.70345e-13	0.253033	-1.34955
CG9636	3R	1640558_a_at	11.7816	10.9762	0.734946	1.07042e-14	0.999503	-1.34955
CG6959	3R	1633407_at	10.5805	10.5731	0.934399	0.976438	0.782312	-1.34955
Tsp	2L	1636251_at	9.60544	10.1356	0.990165	4.94531e-21	0.943513	-1.34955
CG6084	3L	1629705_at	13.7331	13.0675	0.99924	8.78556e-08	0.940019	-1.34955
CG9866	2L	1624537_s_at	10.8073	10.3028	0.616808	1.00004e-10	0.939435	-1.3466
SmB	2L	1626173_at	12.3476	10.6684	0.998343	2.50681e-23	0.996724	-1.34631
CG8451	2L	1625857_at	12.3906	12.2606	0.002696	0.177987	0.479222	-1.3428
fax	3L	1624705_a_at	12.6805	12.2416	0.340959	0.000108233	0.985982	-1.34172
CG5508	3R	1632146_a_at	13.065	12.8467	0.161073	0.00366628	0.0207035	-1.33784
Prat	3R	1627868_at	12.236	10.1055	0.361626	5.99813e-30	0.255167	-1.33784
CG12262	3L	1626566_at	14.3321	14.0079	0.63039	0.000338531	0.998999	-1.33784
Mtl	3R	1629644_s_at	11.5719	11.6309	0.774019	0.703214	0.136777	-1.33784
Jafrac2	3L	1637814_s_at	11.9457	12.5097	0.774219	3.53583e-08	0.375626	-1.33784
CG7197	3L	1637106_at	11.809	10.7176	0.370528	2.29254e-19	0.808114	-1.33753
mRpL38	X	1638073_at	12.0335	11.0777	2.19721e-05	3.76418e-21	0.344827	-1.33423
p47	2R	1637387_s_at	10.7271	10.5559	0.0108415	0.0040388	0.708439	-1.33423
p47	2R	1623934_at	11.8976	11.7239	0.0286927	0.0380636	0.622917	-1.33423
CG17639	3R	1628094_at	9.72547	9.88374	0.0627323	2.2341e-07	0.74369	-1.33423
p47	2R	1630169_a_at	11.9745	12.515	0.177495	3.51545e-05	0.639722	-1.33423
CG4751	2L	1626898_at	11.4965	10.6127	0.342915	4.29239e-17	0.618823	-1.33423
und	2L	1627059_at	14.2314	13.4027	0.401319	2.66748e-15	0.999935	-1.33423
Ptp61F	3L	1638438_a_at	12.533	10.9012	0.602833	3.59481e-21	0.974592	-1.33423
Grip128	X	1631615_at	11.2309	9.96004	0.624853	2.59479e-24	0.81881	-1.33423
Ptp61F	3L	1635729_a_at	11.7259	11.143	0.687161	1.30393e-09	0.450025	-1.33423
CG15087	2R	1622971_at	10.8459	10.3485	0.25692	4.21634e-07	0.243223	-1.33292
Hrb98DE	3R	1638912_s_at	11.3108	11.0808	0.783829	0.000103841	0.998689	-1.32505
Hrb98DE	3R	1640169_s_at	14.1581	13.0894	0.955464	5.21722e-16	0.80413	-1.32505
Sema-2a	2R	1629819_s_at	12.9061	11.102	0.674203	4.91733e-18	0.824116	-1.32247
CG12734	3L	1626237_at	12.6509	10.8721	0.929428	2.06932e-07	0.984314	-1.32167
RFeSP	2L	1631856_a_at	14.6619	14.805	0.320909	0.386432	0.984411	-1.32136
dom	2R	1633331_at	12.1734	10.1442	0.578097	8.69182e-25	0.823371	-1.32136
Bsg25D	2L	1626798_a_at	12.8185	11.3014	0.655763	2.37435e-19	0.536455	-1.32136
CG10702	2L	1637638_s_at	10.691	10.1407	0.783274	5.0139e-12	0.971382	-1.32136
CG6672	3R	1627888_at	12.128	11.2012	0.789958	4.64645e-15	0.751246	-1.32136
dom	2R	1636034_at	12.235	9.82033	0.842834	9.73981e-26	0.880273	-1.32136
CG7945	3L	1626823_a_at	11.9148	12.375	0.842834	4.26379e-07	0.891482	-1.32136
dom	2R	1628160_a_at	11.2094	10.3227	0.946402	1.12391e-18	0.877464	-1.32136
CG1134	3L	1636877_at	11.3474	12.3081	0.00973384	3.58113e-19	0.0648012	-1.31916
Tango11	2R	1636789_s_at	12.6371	12.5015	0.341689	0.181688	0.946985	-1.31898
Idgf2	2L	1640202_at	13.9116	13.8737	0.959881	0.915772	0.997058	-1.31657
Rab5	2L	1634895_s_at	13.023	12.9831	0.0700145	0.811768	0.752515	-1.31557
m1	3R	1637602_at	10.7539	10.3905	0.0137639	0.000145618	0.34204	-1.31534
m1	3R	1628679_at	11.2001	9.73316	0.0247511	9.90692e-23	0.501526	-1.31534
m1	3R	1625542_a_at	10.852	10.2629	0.0522962	3.56379e-13	0.71404	-1.31534
m1	3R	1634906_at	11.8225	10.8593	0.0565548	2.61191e-14	0.631102	-1.31534
m1	3R	1635584_s_at	14.3896	14.6949	0.147537	0.0010445	0.434881	-1.31534
m1	3R	1631263_at	11.2718	10.4947	0.48087	1.9067e-15	0.741076	-1.31534
m1	3R	1634694_at	9.37937	12.0972	0.535538	2.66092e-29	0.680157	-1.31534
m1	3R	1639394_at	12.6539	12.0836	0.574164	6.28184e-06	0.878517	-1.31534
m1	3R	1641581_at	11.4435	11.4292	0.706693	0.983673	0.992216	-1.31534
m1	3R	1633262_s_at	9.52926	9.55957	0.819822	0.542719	0.687451	-1.31534
m1	3R	1627900_at	11.6055	11.2202	0.882234	8.05142e-06	0.476055	-1.31534
Aats-thr	2L	1640984_s_at	13.0583	11.8194	0.891196	7.34059e-21	0.923551	-1.31465
CG14033	2L	1630660_at	10.5985	9.59696	0.424167	1.59704e-09	0.428411	-1.31315
CG7384	2L	1624425_at	11.5434	9.64808	0.0596954	3.18155e-22	0.417715	-1.31297
Treh	2R	1635692_s_at	13.4078	13.4373	0.120834	0.850728	0.633253	-1.31297
CG1311	3L	1634087_at	12.2409	11.6906	0.966154	6.40564e-11	0.994636	-1.31297
CG8490	2R	1635687_at	11.2368	10.112	0.846564	9.16258e-21	0.973326	-1.3097
CG8128	X	1625297_at	12.057	11.9667	0.000707867	0.443002	0.932518	-1.30728
Ark	2R	1638709_at	10.5734	10.186	0.0662211	2.41431e-12	0.800253	-1.30728
bic	2R	1627623_s_at	10.6492	10.5671	0.287111	0.012496	0.158543	-1.30728
CG11771	3R	1636636_at	12.2372	11.7766	0.744588	9.54707e-08	0.973132	-1.30728
CG9232	2L	1641647_at	12.6979	12.7452	0.000932121	0.743551	0.878921	-1.29657
CG11208	2R	1630892_at	12.9664	11.7453	0.354642	4.22735e-22	0.990138	-1.29604
CG7084	3R	1630335_s_at	12.3391	12.3295	0.918965	0.996737	0.648088	-1.29503
CG3225	2L	1633686_at	9.73723	9.60311	0.100178	0.000253217	0.290613	-1.29346
CG8177	3L	1638244_s_at	11.1988	10.6595	0.31012	3.57912e-07	0.999935	-1.29233
CG8177	3L	1633032_s_at	12.3611	11.6762	0.579106	2.01943e-08	0.574369	-1.29233
CG42389	2L	1625230_a_at	11.0884	10.9603	0.0800925	0.291209	0.934038	-1.29183
Sdc	2R	1631931_s_at	12.5723	12.327	0.929931	0.00647204	0.995073	-1.29183
Act42A	2R	1624471_s_at	14.3186	13.8203	0.825962	2.21961e-07	0.949396	-1.29114
DNApol-delta	3L	1641438_at	11.3024	9.95901	0.842473	3.04267e-22	0.964069	-1.29073
piwi	2L	1641305_at	12.1654	9.11976	0.999647	2.77319e-32	0.992019	-1.28378
CG9596	2L	1636478_at	11.2549	9.9394	0.515628	2.94712e-28	0.828049	-1.28186
Oli	2L	1623378_at	9.60401	9.79083	0.686883	0.000809774	0.977417	-1.27826
CG12753	3R	1634737_at	10.9405	10.5778	0.00926314	4.27446e-12	0.200833	-1.27537
CG15141	2L	1625978_at	11.5865	10.5903	0.991723	1.11191e-15	0.776064	-1.27537
GXIVsPLA2	3L	1625027_a_at	11.4328	11.5205	0.000199374	0.123314	0.0924524	-1.27445
CG8885	2L	1636845_at	12.5824	11.7044	0.281397	7.05089e-16	0.372122	-1.27258
CG5537	3L	1638690_at	12.5518	11.4904	0.834284	2.04361e-18	0.998343	-1.26649
CG31344	3R	1626320_at	11.4822	10.9634	4.14346e-09	8.42026e-13	0.724998	-1.2633
pros	3R	1635500_a_at	9.8027	10.0028	0.140803	0.000527013	0.985686	-1.26284
corn	3L	1635475_at	10.2121	10.0308	0.300837	0.000831804	0.394568	-1.26284
CG3803	2R	1626729_at	11.096	10.6861	0.2642	9.2634e-13	0.800709	-1.26141
CG2837	2L	1639098_s_at	9.60269	9.52979	0.300064	0.272364	0.849553	-1.25916
CG32982	2L	1636907_at	9.72413	9.6506	0.0769255	0.0580689	0.981858	-1.25624
CG32982	2L	1634406_at	9.80632	9.75813	0.0774806	0.699507	0.999935	-1.25624
CG32982	2L	1634315_a_at	10.084	10.2205	0.310234	0.000521127	0.992223	-1.25624
ird5	3R	1625974_at	11.1708	10.4472	0.0140309	4.82205e-15	0.269617	-1.25616
endoA	3R	1634452_s_at	10.9367	11.4042	0.790497	1.66325e-05	0.930648	-1.25616
Tfb4	2L	1628092_at	11.4497	10.3757	0.00149796	1.785e-21	0.429851	-1.25452
CG5319	3R	1641678_at	10.5369	10.4197	0.00257991	0.028945	0.995073	-1.25076
RnpS1	3R	1633915_at	12.2766	11.0958	0.0364393	4.43411e-23	0.0660172	-1.2503
Baldspot	3L	1637773_s_at	12.6173	12.8361	0.0396937	0.129639	0.791633	-1.2503
CG14516	3R	1634302_s_at	12.8448	10.2599	0.0811095	2.64202e-34	0.43838	-1.2503
CG32407	3L	1637155_at	11.2539	11.5911	0.0346512	0.0274609	0.994983	-1.24954
CSN7	2R	1623891_at	12.1313	11.8185	0.138017	3.59749e-05	0.978736	-1.24954
CG2493	2L	1629518_at	11.9516	11.628	0.00324885	4.43644e-07	0.848	-1.24882
CG10960	3L	1629469_s_at	13.1271	12.6121	0.00674589	0.000260727	0.946985	-1.24882
Akap200	2L	1640838_s_at	13.977	13.1862	0.00911077	4.21432e-11	0.670882	-1.24882
PICK1	2L	1623746_a_at	9.79269	10.6492	0.0135631	8.55261e-28	0.213161	-1.24882
CG2064	2R	1634019_at	11.8102	11.7166	0.0319449	0.884544	0.955513	-1.24882
PyK	3R	1628027_a_at	15.2132	15.1449	0.0384814	0.429216	0.756887	-1.24882
tan	3L	1626087_at	9.54431	9.52753	0.0423481	0.82034	0.996303	-1.24882
CG11980	3R	1637597_a_at	12.4098	10.9847	0.0562077	1.41928e-28	0.65834	-1.24882
Oatp58Dc	2R	1627078_at	11.8544	12.116	0.060443	0.0041725	0.91934	-1.24882
rib	2R	1639402_a_at	10.0942	9.93605	0.0683253	0.128359	0.970776	-1.24882
CG34383	3R	1625511_at	9.96649	10.0584	0.0695254	0.4786	0.399622	-1.24882
ced-6	2R	1638738_s_at	13.6857	12.9043	0.0754921	7.65447e-15	0.69465	-1.24882
CG5800	X	1624138_at	11.2344	9.71248	0.0846827	6.06696e-30	0.257036	-1.24882
TepII	2L	1630067_a_at	12.1218	12.1512	0.0903903	0.924696	0.992223	-1.24882
CG15717	X	1637798_at	11.8719	10.7739	0.0959239	2.90434e-23	0.573157	-1.24882
CG10830	3R	1635360_at	10.4932	10.6798	0.123529	0.0181908	0.811663	-1.24882
CG2938	X	1627822_at	11.0724	10.1412	0.124731	9.88816e-25	0.28663	-1.24882
bl	2R	1626058_at	9.38154	9.52123	0.152907	0.000173129	0.934399	-1.24882
rib	2R	1632164_at	10.077	9.86448	0.166593	0.11938	0.971439	-1.24882
CG15220	X	1634199_at	11.6392	10.0364	0.170975	4.37592e-27	0.576937	-1.24882
Ady43A	2R	1641062_at	10.2725	10.1851	0.181103	0.686883	0.999935	-1.24882
CG10208	3R	1640857_at	11.0687	10.8721	0.18649	0.133888	0.989217	-1.24882
CG3362	2R	1635461_at	11.5301	10.836	0.191783	1.76338e-21	0.439074	-1.24882
bl	2R	1637990_s_at	12.7296	12.8355	0.203304	0.319309	0.737541	-1.24882
Irbp	3R	1640431_at	11.2144	9.72836	0.207692	3.87896e-23	0.526114	-1.24882
Side	2L	1638078_at	9.88227	10.6314	0.290363	1.79298e-22	0.367521	-1.24882
CG4538	3R	1623972_a_at	13.4028	13.3631	0.298079	0.814527	0.462484	-1.24882
Cyp1	X	1638036_at	15.78	14.979	0.303592	3.05158e-17	0.649835	-1.24882
MESK2	2R	1635541_s_at	10.1374	10.3081	0.306975	4.09552e-05	0.910979	-1.24882
Imp	X	1623455_s_at	11.8805	10.8769	0.313413	1.22151e-16	0.853422	-1.24882
Aef1	3L	1624248_s_at	10.3473	10.1832	0.322868	9.17604e-05	0.20633	-1.24882
bl	2R	1631120_at	9.87791	10.0113	0.323457	0.275448	0.920546	-1.24882
CG8206	X	1639016_at	13.5775	13.5575	0.328661	0.940623	0.366093	-1.24882
akirin	3L	1624418_s_at	13.8504	12.6425	0.350381	1.61545e-14	0.923883	-1.24882
ari-1	X	1628016_s_at	11.153	10.3612	0.353043	7.07309e-19	0.248226	-1.24882
CG17639	3R	1628094_at	9.72547	9.88374	0.372122	7.55948e-07	0.980809	-1.24882
TXBP181-like	2R	1641699_at	11.5436	10.3858	0.386344	1.64565e-26	0.1899	-1.24882
spheroide	X	1624578_at	11.4133	10.9842	0.397686	0.00538399	0.972439	-1.24882
bl	2R	1639930_at	9.71465	9.70765	0.398062	0.976266	0.95254	-1.24882
bl	2R	1623785_a_at	12.7649	10.8563	0.407772	9.6958e-27	0.948529	-1.24882
CG16890	2L	1630355_a_at	10.6598	10.3677	0.41438	2.56007e-08	0.955875	-1.24882
rib	2R	1631066_at	9.7701	9.558	0.427006	0.0100027	0.678259	-1.24882
CG13203	2R	1628436_at	9.44407	9.58002	0.431473	0.00460175	0.494515	-1.24882
bl	2R	1640419_at	10.182	9.73671	0.443862	1.24122e-14	0.881659	-1.24882
CG4822	2L	1634583_s_at	11.8157	12.1372	0.464285	0.000671309	0.879798	-1.24882
CG4400	X	1626810_at	12.1362	11.0234	0.527115	1.727e-21	0.399125	-1.24882
CG17002	2R	1640184_at	11.4587	10.5972	0.557823	1.32565e-21	0.791633	-1.24882
out	X	1641590_at	10.5211	9.6788	0.565409	3.82795e-15	0.501369	-1.24882
mor	3R	1640418_at	12.6601	10.922	0.586355	1.37874e-27	0.306884	-1.24882
CG6650	3L	1640127_at	11.6782	11.5164	0.589183	0.0969474	0.911585	-1.24882
rib	2R	1629115_s_at	10.9473	9.5414	0.635922	6.52789e-23	0.451011	-1.24882
Cdc27	3L	1631430_at	11.0626	10.9512	0.640171	0.197939	0.997079	-1.24882
CG3160	X	1638230_at	10.4606	9.919	0.643826	2.77299e-16	0.956271	-1.24882
CkIIbeta	X	1628344_at	10.0711	9.04884	0.656102	1.52235e-21	0.879433	-1.24882
CG1832	2L	1629663_at	12.7044	11.6289	0.65852	5.77764e-16	0.776669	-1.24882
Fibp	3L	1629149_at	11.1274	10.4784	0.685537	9.17667e-17	0.332852	-1.24882
DNApol-eta	3L	1626494_at	11.0681	9.38235	0.698516	2.58702e-28	0.918687	-1.24882
CG9302	2L	1638236_at	11.4379	10.1939	0.701404	3.31688e-23	0.890568	-1.24882
CG7945	3L	1626823_a_at	11.9083	12.3629	0.722121	2.0636e-07	0.564622	-1.24882
CG16890	2L	1623404_at	10.6501	10.3811	0.725888	1.45924e-08	0.957874	-1.24882
CG15818	2L	1637095_at	10.6579	10.5818	0.730927	0.811522	0.830449	-1.24882
CG8909	X	1628419_a_at	9.81436	10.0568	0.732168	0.000173644	0.563718	-1.24882
bl	2R	1635580_at	10.3992	10.5656	0.751464	0.0236812	0.822114	-1.24882
yellow-e	3R	1627855_at	10.6407	10.9988	0.768413	2.40669e-06	0.997471	-1.24882
CG13101	2L	1636168_s_at	10.3548	10.5559	0.775969	0.0358094	0.648924	-1.24882
Uch	2L	1624240_at	13.2355	13.3163	0.778421	0.705588	0.412756	-1.24882
CG32473	3R	1629464_a_at	13.4797	12.5882	0.77976	5.4112e-15	0.999076	-1.24882
CG11790	3R	1641568_a_at	12.3344	11.8006	0.79362	4.89807e-08	0.863102	-1.24882
tan	3L	1636225_at	11.3672	11.7273	0.79713	0.000561721	0.954466	-1.24882
bl	2R	1629044_at	11.4102	10.7174	0.797237	1.45022e-19	0.980391	-1.24882
SP1029	3R	1639232_s_at	11.3825	10.3437	0.802273	1.62995e-09	0.999076	-1.24882
rib	2R	1633904_at	11.0896	11.3774	0.805007	0.000190059	0.391878	-1.24882
bl	2R	1626708_at	12.2577	10.456	0.805421	7.9276e-25	0.26252	-1.24882
CG1233	3L	1625945_a_at	11.0403	10.4442	0.825823	2.80837e-15	0.23347	-1.24882
Tm2	3R	1641325_s_at	13.9089	14.1356	0.829628	0.0123965	0.68076	-1.24882
CG8745	3L	1641270_at	12.0661	12.0147	0.842834	0.940576	0.994636	-1.24882
out	X	1624181_at	11.7918	11.1097	0.856295	1.57278e-09	0.811783	-1.24882
mio	2L	1626362_at	11.2937	10.9446	0.870292	0.000198504	0.571967	-1.24882
CG9485	2R	1637538_s_at	12.9212	12.9409	0.888908	0.946985	0.989279	-1.24882
VhaM9.7-1	3L	1639067_at	12.1438	11.6867	0.894989	7.5456e-06	0.999935	-1.24882
bl	2R	1641544_at	9.55814	10.757	0.904207	1.19874e-22	0.854942	-1.24882
nvy	2R	1623977_at	9.78296	10.0778	0.931776	3.62553e-06	0.778668	-1.24882
hug	3R	1638436_at	9.82507	9.8345	0.942169	0.931925	0.732572	-1.24882
MESK2	2R	1634325_a_at	10.56	11.091	0.955724	3.55913e-09	0.586866	-1.24882
CG11672	3R	1630159_at	11.131	11.0849	0.957507	0.826407	0.941627	-1.24882
bl	2R	1640386_at	10.6458	11.6064	0.958801	2.1657e-16	0.80413	-1.24882
CG10877	3R	1625369_at	10.5599	10.2689	0.959794	0.00175378	0.905316	-1.24882
Drip	2R	1626109_a_at	11.5495	11.9258	0.966191	1.42978e-05	0.676712	-1.24882
CG6966	3R	1625373_at	11.8348	11.1787	0.973409	5.60632e-11	0.910956	-1.24882
mip40	2R	1638339_at	11.9014	11.5478	0.976328	0.000125891	0.367868	-1.24882
Nmdar1	3R	1641697_at	9.34107	9.38106	0.986129	0.637023	0.999935	-1.24882
Hs3st-B	X	1638753_at	9.55116	9.59947	0.987903	0.190494	0.962097	-1.24882
par-1	2R	1628849_at	9.91996	9.77067	0.990395	0.00160627	0.116164	-1.24882
CG34166	2L	1635548_s_at	13.7756	14.0161	0.991782	0.579017	0.857723	-1.24882
dmt	3R	1623487_at	11.7202	9.94019	0.999935	9.09889e-25	0.963744	-1.24882
Ubi-p5E	X	1630005_at	14.1089	13.7991	0.734844	0.00910668	0.957271	-1.24611
CG31689	2L	1639286_s_at	12.4994	12.3866	0.200457	0.949946	0.999935	-1.24468
CG14117	3L	1629000_at	10.7356	9.97649	0.929299	5.81969e-11	0.550187	-1.24291
mRpL1	3R	1628481_at	12.3479	10.9272	0.101915	1.28306e-26	0.0167645	-1.24269
CG3814	2R	1640032_a_at	11.8513	11.606	0.243809	0.0961655	0.998621	-1.24269
CG8786	3L	1639950_at	11.0704	10.0281	0.771761	1.64243e-19	0.856308	-1.24269
CG14870	3R	1630162_at	9.63538	11.0432	0.884593	2.99822e-26	0.602134	-1.24269
dpr6	3L	1630312_s_at	12.6769	11.5401	0.0230715	8.60456e-20	0.986528	-1.24179
dpr6	3L	1628063_at	9.96725	9.5373	0.533738	3.36155e-08	0.892484	-1.24179
ball	3R	1628342_s_at	11.4103	10.1593	0.00688991	8.02378e-21	0.0212253	-1.24137
CG8949	X	1638383_at	9.73094	9.3932	0.0100464	1.43072e-12	0.686981	-1.24137
CG13830	3R	1630504_at	10.2658	10.6351	0.0129845	3.70618e-07	0.953431	-1.24137
CG13398	2L	1631712_at	11.2052	10.3017	0.0192321	2.19345e-15	0.792807	-1.24137
CG8738	2R	1628468_at	10.3563	10.4916	0.126389	0.00662795	0.982313	-1.24137
Pimet	2R	1623887_at	10.5767	10.3342	0.172016	0.00208931	0.936672	-1.24137
CG8678	2L	1628475_at	10.9484	10.8818	0.243577	0.469748	0.999935	-1.24137
Snx6	2L	1626945_at	12.7259	12.0585	0.279445	9.52509e-15	0.849343	-1.24137
CG8949	X	1641364_at	11.1372	10.0141	0.281929	1.01465e-20	0.150763	-1.24137
CG31301	3R	1635394_at	12.5213	11.4842	0.322192	1.44269e-21	0.921186	-1.24137
CG8298	2R	1637763_a_at	11.5461	11.6561	0.339893	0.337155	0.837104	-1.24137
CG6040	3R	1640059_at	10.6417	10.5579	0.499122	0.236137	0.739711	-1.24137
CG6733	3R	1632228_at	11.5893	11.5576	0.512936	0.970181	0.971382	-1.24137
CG10194	2L	1637978_at	11.1911	10.5568	0.605648	3.04779e-16	0.980646	-1.24137
CG32428	3L	1626508_at	12.626	11.6039	0.607852	4.19469e-10	0.875196	-1.24137
BtbVII	3L	1635904_s_at	12.5138	10.8807	0.63039	2.72592e-22	0.974592	-1.24137
B52	3R	1633821_at	10.3847	10.3335	0.691143	0.410625	0.86166	-1.24137
Hr78	3L	1634150_s_at	12.3545	11.4936	0.710333	9.12828e-18	0.893885	-1.24137
Spf45	2L	1633019_a_at	12.1769	11.2611	0.733702	2.14774e-17	0.930834	-1.24137
CG12125	X	1630795_at	11.9196	10.3985	0.81334	1.40771e-21	0.116876	-1.24137
CG1234	3R	1639632_at	11.9655	10.2751	0.915278	9.67126e-28	0.894576	-1.24137
RpL38	2R	1638073_at	12.0455	11.0792	0.921576	6.91451e-17	0.337477	-1.24137
CG18659	2R	1629030_a_at	11.5722	11.5883	0.928185	0.947078	0.924119	-1.24137
CG30458	2R	1638206_at	9.72036	9.32976	0.931925	2.71855e-07	0.762778	-1.24137
Calx	3R	1623234_s_at	11.1086	11.1732	0.951434	0.610385	0.837104	-1.24137
Gal	2L	1633914_at	11.6196	11.7028	0.980707	0.69689	0.802528	-1.24137
Best2	3L	1634031_at	11.5291	11.429	0.989295	0.511511	0.939229	-1.24137
koko	3R	1626649_s_at	11.9985	10.7322	0.999935	7.25577e-20	0.946985	-1.24137
CG7326	X	1627124_at	11.5819	10.0103	0.00877075	3.90272e-25	0.133487	-1.23777
CG4707	2R	1636299_at	10.6218	10.6481	0.615959	0.826604	0.500053	-1.23777
SMSr	3L	1626584_a_at	11.8975	11.0222	0.959881	1.99213e-16	0.995527	-1.23777
pkaap	2L	1640818_at	11.6374	11.0532	0.967645	1.24421e-07	0.912692	-1.23777
CG9674	3L	1629048_s_at	12.1112	12.598	0.757231	4.70847e-05	0.91045	-1.23543
CycA	3L	1639195_a_at	14.6695	10.6654	0.920994	2.83941e-39	0.381227	-1.23356
CG5290	3L	1630551_at	10.6673	9.74304	0.0483965	7.01716e-21	0.852676	-1.23312
CG4753	3L	1624310_s_at	13.2663	12.1746	0.589038	1.67937e-17	0.833971	-1.23312
mol	2L	1633290_a_at	11.5036	9.98115	0.917822	1.51224e-20	0.999429	-1.23312
Ance-4	2R	1641280_at	12.0291	12.0327	0.979184	0.998999	0.999935	-1.23312
CG3338	2L	1636140_at	10.8744	10.441	0.348895	5.21391e-10	0.712585	-1.22923
wech	2R	1639785_s_at	12.3641	9.88522	0.0245178	1.68729e-26	0.249312	-1.22787
CG6136	3R	1635683_at	9.34524	10.0031	0.0218508	9.37118e-15	0.00655991	-1.22782
Hsp27	3L	1628117_at	13.5213	12.1683	0.831165	3.88294e-05	0.995798	-1.22452
CG12795	2L	1637606_at	12.4746	11.4286	0.795542	2.24257e-10	0.499382	-1.22171
CG7943	3R	1631054_s_at	12.3618	11.2512	0.256435	2.17022e-22	0.768246	-1.2205
Mat1	2R	1634055_at	12.09	10.9859	0.375683	1.33539e-20	0.870442	-1.21691
gb	3R	1633778_at	11.808	10.7086	0.515272	3.08024e-17	0.497033	-1.21691
gb	3R	1623365_at	11.3671	10.2833	0.960428	4.83399e-16	0.971382	-1.21691
Klp98A	3R	1634306_at	10.8984	10.4986	0.00323782	0.00413183	0.990182	-1.21654
CG7777	2R	1630030_at	11.5588	9.16902	0.62288	2.19575e-28	0.342136	-1.21638
CG5036	2R	1628083_at	10.8399	10.5929	0.00479831	0.0375797	0.999935	-1.21501
CG5036	2R	1636468_a_at	12.4648	10.289	0.145515	7.43065e-26	0.475864	-1.21501
CG4291	2L	1623993_at	10.6358	10.2443	0.0056393	8.53041e-12	0.709578	-1.21497
ics	2L	1629423_at	12.5616	12.1014	3.15358e-05	1.1473e-07	0.174642	-1.21299
ics	2L	1629709_at	10.8676	9.95607	0.771199	2.69785e-19	0.83864	-1.21299
CG18012	3R	1638157_at	11.9795	11.2063	0.198199	2.50777e-16	0.408042	-1.20604
CG31810	2L	1630359_at	11.1579	10.9964	0.00903564	0.824405	0.999935	-1.20571
CrebA	3L	1627571_at	10.3361	10.3504	0.866558	0.958217	0.684549	-1.20229
CG31793	2L	1631763_at	10.6761	10.3199	0.000809774	1.20025e-08	0.294262	-1.20017
CG10672	3L	1640492_at	12.4632	12.3801	0.00997542	0.632617	0.93969	-1.20017
wkd	3R	1634858_s_at	11.6784	11.4529	0.695355	0.010512	0.383773	-1.20017
blow	2R	1623594_at	10.2761	10.7017	0.12239	6.13746e-13	0.407037	-1.19751
CG7044	3R	1626768_at	11.0417	10.3807	0.345698	1.5387e-20	0.180033	-1.19751
CG17931	3R	1640455_a_at	13.9348	13.7026	0.450954	0.0597022	0.952448	-1.19169
Tsp39D	2L	1627334_at	9.53464	9.57061	0.849099	0.924567	0.998999	-1.18674
CG10496	2R	1633477_at	10.4605	10.0768	7.65533e-05	1.62192e-09	0.581002	-1.18319
CG7220	2R	1637771_s_at	13.0614	12.8411	0.658061	0.0258114	0.999935	-1.18215
ial	2L	1624154_at	10.8044	9.61826	0.551101	2.02751e-20	0.0982574	-1.18209
CG3700	2R	1629039_at	11.9319	11.4163	0.0153917	1.12382e-10	0.987903	-1.18206
MESR3	2L	1627267_at	11.9591	11.7935	0.932282	0.196852	0.958864	-1.18206
AP-1sigma	3R	1625876_at	12.9736	11.5924	0.000487388	1.28033e-19	0.783973	-1.181
CG17834	2L	1630097_s_at	10.6071	10.1909	0.000967874	1.22046e-11	0.664072	-1.181
CG13315	3L	1634002_at	15.3919	15.7103	0.256086	0.000300622	0.730531	-1.181
CG17834	2L	1626011_at	10.5361	10.3012	0.317003	9.05339e-06	0.991179	-1.181
bap	3R	1638565_at	10.0116	9.85253	0.737593	4.10116e-07	0.97293	-1.181
CG10657	3L	1630584_at	10.1488	11.2156	0.811522	2.62526e-15	0.956078	-1.181
igl	2R	1633157_a_at	11.0224	11.4684	0.9219	0.00996329	0.999935	-1.181
CG7288	X	1636587_at	11.4627	10.0625	0.927807	6.00266e-25	0.914761	-1.181
CG1213	3R	1633086_s_at	13.1709	13.472	0.985186	0.00421143	0.908281	-1.181
abba	2R	1637113_s_at	12.3945	12.6714	0.400133	0.0037023	0.542097	-1.18076
Glut1	3L	1628757_at	9.44289	9.29429	9.19463e-08	0.00712736	0.829628	-1.17542
Glut1	3L	1634033_s_at	10.6594	10.1638	0.207225	9.51178e-10	0.787611	-1.17542
Bsg25D	2L	1626798_a_at	12.7769	11.2729	0.543898	6.12428e-21	0.048963	-1.17481
CG7888	3L	1627964_s_at	11.1915	11.3043	0.956314	0.29105	0.999935	-1.17244
snRNP70K	2L	1635063_at	12.1717	10.9591	0.571317	8.33108e-19	0.475682	-1.16488
Gpo-1	2R	1631474_s_at	14.0086	13.9079	0.00608462	0.46776	0.577739	-1.16485
ssp3	2L	1624117_at	10.5902	10.736	0.130621	0.216792	0.981711	-1.16485
nop5	2L	1630950_at	13.6626	10.5305	0.30734	2.64202e-34	0.800492	-1.16485
Cpr97Ea	3R	1630171_at	9.74042	9.6606	0.70062	0.132898	0.999935	-1.16485
GstD4	3R	1626253_at	9.45442	9.32347	0.790368	0.108818	0.9809	-1.16485
CG31274	3R	1632011_at	10.7081	9.6214	0.884719	5.04656e-14	0.937044	-1.1648
CG31274	3R	1636736_s_at	10.4226	9.5147	0.984872	3.59354e-13	0.920615	-1.1648
oaf	2L	1626218_s_at	11.6582	10.1742	0.065772	6.96608e-19	0.220021	-1.16406
oaf	2L	1624913_s_at	11.224	10.7116	0.138069	1.16771e-07	0.151576	-1.16406
CG12863	2R	1635428_at	11.2082	10.0627	0.113834	9.70072e-17	0.659266	-1.16356
CG6199	3L	1625588_s_at	12.3098	10.6603	0.440311	7.34286e-21	0.818182	-1.16356
MED4	3L	1641251_at	10.4963	9.92047	0.913534	4.20854e-12	0.505846	-1.16356
CG1399	2R	1631575_at	11.2337	9.933	0.92287	8.8072e-19	0.946985	-1.16356
Dpit47	2R	1636273_at	11.7659	10.7477	0.877626	1.07154e-21	0.254163	-1.16286
CG32453	3L	1631673_s_at	10.1318	9.89483	0.173152	2.38829e-07	0.894576	-1.1624
Hs6st	3R	1636347_at	10.9699	10.3128	0.707477	1.90064e-09	0.913917	-1.1624
CG4250	2R	1623364_at	13.384	13.0137	0.780346	0.173492	0.999935	-1.1624
CG34424	2R	1640379_s_at	11.5248	11.404	0.000310973	0.496896	0.999935	-1.16194
CG31251	3R	1628738_at	10.5871	9.84469	0.113341	5.91635e-18	0.755882	-1.16123
CG3165	2L	1625524_at	11.3821	10.8065	4.70004e-06	4.36452e-08	0.113589	-1.16097
dare	2R	1636137_at	10.8957	10.1266	0.0488129	1.04945e-16	0.959881	-1.16097
Stam	2L	1635260_at	11.8414	11.5088	0.198827	0.000830789	0.758445	-1.15947
spi	2L	1627453_s_at	12.1118	11.8641	0.452213	0.0366572	0.999935	-1.15945
CG14096	3L	1639096_at	9.66447	9.44774	0.998999	0.00233826	0.869778	-1.15945
Fmo-1	2R	1626953_at	10.6481	10.7116	0.30498	0.611616	0.728588	-1.15933
Cpr65Ax2	3L	1631558_at	10.3528	9.19616	0.345883	6.53893e-06	0.273054	-1.15933
CG10625	3L	1633164_s_at	10.3154	9.64331	0.596373	2.48185e-14	0.516831	-1.15933
Cont	3R	1637017_at	11.9511	11.83	0.768016	0.278802	0.552115	-1.15933
CG17059	2R	1629563_at	12.4144	12.3564	0.800709	0.674289	0.823389	-1.15933
Nhe3	2L	1626807_a_at	10.8876	10.8024	0.317546	0.676497	0.927408	-1.15753
Nhe3	2L	1624160_at	11.026	9.53962	0.330562	6.34391e-20	0.720939	-1.15753
CG31619	2L	1626869_a_at	9.82762	9.86964	0.561278	0.281951	0.999935	-1.15753
CG31619	2L	1640204_at	10.7471	11.1937	0.973281	1.52629e-06	0.796845	-1.15753
mRpS2	2L	1629440_at	11.7471	10.7771	0.000726115	2.4634e-21	0.777172	-1.15752
TwdlM	3R	1630473_at	10.7479	9.37459	0.225157	8.8488e-07	0.210885	-1.15559
CG10737	2R	1631308_at	12.3052	12.658	0.595023	0.00302354	0.877626	-1.15559
grh	2R	1634573_a_at	10.2419	10.6813	0.647746	0.00114422	0.956271	-1.15559
CG5599	X	1625125_at	11.826	10.6792	0.762315	1.98142e-21	0.912263	-1.15559
CG10703	3R	1641069_at	11.1005	10.4637	0.793968	2.18078e-12	0.914761	-1.15559
CG10737	2R	1629898_s_at	11.78	12.1271	0.859092	9.31346e-05	0.980574	-1.15559
cib	X	1632105_a_at	13.8137	12.4675	0.974983	2.68196e-18	0.999935	-1.15559
CG3860	2R	1640415_at	12.3875	12.0524	0.574862	1.10393e-05	0.6793	-1.15492
CG5938	3R	1636067_at	11.3442	10.8059	0.490207	1.60227e-08	0.974794	-1.15394
CG17255	X	1626323_s_at	12.2343	11.0337	0.243217	1.47263e-22	0.502734	-1.15354
Sos	2L	1633335_at	11.1888	10.3129	0.60002	1.3605e-16	0.187491	-1.15354
CG11970	3R	1634340_at	10.5717	9.81166	0.918205	1.3543e-19	0.893111	-1.15354
NiPp1	2R	1627539_at	11.1023	10.7934	0.957683	0.000369495	0.716145	-1.15354
CG4278	2L	1639932_at	12.1618	11.1241	0.999935	1.52301e-22	0.955357	-1.15354
Mes4	2R	1627465_at	11.696	10.5988	0.0192229	4.29021e-17	0.954534	-1.15142
Mpp6	2L	1633384_at	11.2289	10.519	0.0222466	6.76403e-18	0.0284971	-1.15142
Rdl	3L	1635005_a_at	10.125	10.3906	0.0279626	4.10052e-05	0.784052	-1.15142
CG14853	3R	1629417_s_at	9.86575	10.124	0.0505602	4.71591e-05	0.755709	-1.15142
htl	3R	1640867_s_at	10.3139	10.2017	0.123204	0.160527	0.121841	-1.15142
fz	3L	1639883_at	9.55308	9.66778	0.173298	0.0184453	0.75755	-1.15142
CG17027	3L	1628821_at	10.4634	10.6242	0.196389	0.0456878	0.893942	-1.15142
CG14545	3R	1629116_at	13.8197	9.30706	0.198553	2.07739e-39	0.772318	-1.15142
CG1962	2L	1639807_s_at	12.397	10.8162	0.257462	7.51433e-25	0.0504456	-1.15142
sgg	X	1623084_at	10.2366	10.5743	0.283815	0.00175915	0.481025	-1.15142
CG1943	3R	1623816_s_at	14.4954	12.9221	0.329335	1.35136e-21	0.179218	-1.15142
Stlk	2R	1632946_at	11.9146	10.8513	0.333964	1.83726e-20	0.643859	-1.15142
CG11127	2R	1637825_at	11.3679	10.8931	0.361303	9.53825e-16	0.915619	-1.15142
Stlk	2R	1638804_a_at	12.0848	10.7957	0.388313	6.38399e-19	0.789123	-1.15142
Atg1	3L	1627886_at	12.3882	11.8034	0.487936	4.65636e-08	0.644154	-1.15142
Map60	2R	1629576_at	12.4864	10.1632	0.506536	2.83351e-30	0.329633	-1.15142
Rdl	3L	1635005_a_at	10.1204	10.3839	0.508565	0.000140791	0.986217	-1.15142
Pdp1	3L	1627436_s_at	10.5474	10.7871	0.520418	0.373249	0.944302	-1.15142
Zn72D	3L	1635291_a_at	11.4177	10.8475	0.527283	2.7871e-15	0.437148	-1.15142
CG5888	2L	1635109_at	10.7138	10.814	0.548432	0.162407	0.639494	-1.15142
CG4576	3R	1641527_at	9.6615	9.53266	0.564967	1.48464e-05	0.542335	-1.15142
CG9825	2R	1629164_at	9.81393	9.77534	0.620334	0.919728	0.977311	-1.15142
exo84	3R	1624684_at	10.9322	10.5585	0.643022	1.56455e-09	0.512902	-1.15142
CG14872	3R	1623028_at	11.6469	11.4647	0.683238	0.570959	0.999935	-1.15142
trio	3L	1635047_s_at	10.1958	10.5685	0.703118	0.00199439	0.762573	-1.15142
CG5871	3R	1624539_at	11.1783	10.216	0.706177	1.75353e-24	0.846786	-1.15142
CG14872	3R	1631715_at	9.808	9.77585	0.715169	0.794737	0.949842	-1.15142
ferrochelatase	3R	1626653_a_at	11.9854	11.8018	0.737036	0.0294069	0.980707	-1.15142
AcCoAS	3L	1641148_a_at	14.1286	14.1482	0.75397	0.931776	0.9005	-1.15142
stau	2R	1633016_a_at	11.726	11.2651	0.755232	0.00066001	0.872474	-1.15142
Nc73EF	3L	1632526_s_at	14.0374	14.0969	0.765919	0.672412	0.929395	-1.15142
CG30497	2R	1629696_a_at	12.3301	11.9453	0.798886	0.000287956	0.281709	-1.15142
CG14749	2R	1632233_at	11.5582	10.598	0.7989	1.77229e-16	0.971144	-1.15142
CG31495	3R	1624075_at	10.5164	9.89418	0.811095	3.17866e-14	0.410659	-1.15142
Rad17	3R	1626520_at	10.8195	9.77988	0.811522	2.50156e-21	0.775853	-1.15142
ferrochelatase	3R	1627939_a_at	12.418	12.1416	0.812476	0.000581056	0.972873	-1.15142
alph	3R	1631146_at	9.64587	9.09599	0.820825	5.01001e-17	0.0844676	-1.15142
CG14872	3R	1640720_a_at	13.0016	12.7662	0.822795	0.494904	0.999935	-1.15142
Lmpt	3L	1636953_a_at	13.2756	13.5673	0.846037	0.0034891	0.985982	-1.15142
CG11727	X	1638996_at	10.0832	9.91321	0.852676	0.00942939	0.815896	-1.15142
CG11727	X	1626533_a_at	10.1129	9.89063	0.856918	0.00183734	0.858056	-1.15142
SoxN	2L	1631408_at	9.79028	10.0001	0.862877	0.000130995	0.37859	-1.15142
CycT	3L	1637897_at	11.1088	10.7387	0.866797	0.000354306	0.972548	-1.15142
Osi20	3R	1633077_at	9.84121	9.32824	0.873672	1.42122e-06	0.458039	-1.15142
sgg	X	1631334_at	11.8092	11.5098	0.881988	9.45138e-05	0.737673	-1.15142
CG2249	2R	1636323_at	9.23805	11.876	0.894268	6.26802e-34	0.471725	-1.15142
Past1	3R	1638011_a_at	12.634	12.9628	0.915772	0.000196051	0.695052	-1.15142
CG7742	2L	1623604_at	9.45169	12.7695	0.922392	9.69519e-32	0.691773	-1.15142
CG17549	2L	1634507_s_at	13.6569	13.96	0.933226	0.00582779	0.962808	-1.15142
CG3104	2L	1626262_s_at	9.87528	9.80955	0.934399	0.180996	0.999503	-1.15142
fz	3L	1631231_at	10.7609	9.49852	0.939229	5.36459e-18	0.999935	-1.15142
skd	3L	1630269_s_at	10.836	9.51585	0.957705	2.83582e-23	0.973409	-1.15142
kni	3L	1629097_at	9.94474	10.0041	0.963238	0.173781	0.967302	-1.15142
vav	X	1635592_at	10.2343	10.1111	0.972873	0.0372926	0.863863	-1.15142
Lmpt	3L	1634439_at	10.8579	11.0142	0.988784	0.120092	0.998999	-1.15142
Lmpt	3L	1629499_at	11.7474	11.9231	0.991723	0.0235801	0.985686	-1.15142
CG10195	2L	1633830_at	11.0148	10.5989	0.992309	7.01382e-13	0.775376	-1.15142
Sir2	2L	1628368_at	12.6052	11.5285	0.996992	1.33006e-17	0.761355	-1.15142
CG16868	2R	1632397_at	11.2567	9.84126	0.998406	1.6926e-24	0.52272	-1.15142
CG7979	3L	1629109_at	11.5489	11.1105	0.00217724	5.71492e-08	0.821418	-1.15035
CG17715	2L	1629257_s_at	11.7021	10.839	0.278342	5.75392e-16	0.738975	-1.15035
spn-B	3R	1630018_at	10.514	9.56403	0.42743	2.78988e-18	0.999935	-1.15035
CG3198	X	1625927_at	10.3652	9.80983	0.597146	2.61225e-18	0.753163	-1.15035
CG3430	2L	1630384_at	11.3574	9.49269	0.878319	2.98466e-28	0.00696032	-1.15035
CG7768	3L	1639564_a_at	10.0277	14.268	0.000119134	9.45614e-44	0.00273564	-1.14923
g	X	1625321_a_at	9.67882	9.7425	0.00128883	0.209093	0.72151	-1.14923
nahoda	2R	1639489_at	11.42	10.7289	0.00374282	4.54142e-13	0.999935	-1.14923
CG30438	2R	1639147_s_at	9.49761	11.7688	0.00479831	3.51514e-29	0.0202785	-1.14923
bl	2R	1635580_at	10.3992	10.5656	0.00565501	0.0118984	0.935782	-1.14923
CG12341	2R	1623499_at	10.6235	10.3677	0.00597031	4.56968e-09	0.14056	-1.14923
CG12075	X	1640829_at	9.7921	9.68202	0.00608779	2.68097e-06	0.056169	-1.14923
GlyP	2L	1631620_at	14.704	14.7265	0.00987642	0.906995	0.941313	-1.14923
SP2637	2R	1638485_s_at	11.7154	11.6499	0.0114245	0.463645	0.558616	-1.14923
CG10732	3L	1635334_a_at	10.6979	11.1126	0.0120168	8.42312e-11	0.630347	-1.14923
bon	3R	1626239_at	11.6508	10.8132	0.0124953	4.35843e-15	0.0588615	-1.14923
cenB1A	3R	1638770_a_at	11.7553	10.7722	0.0133054	5.91927e-20	0.579363	-1.14923
CG34383	3R	1625511_at	9.96649	10.0584	0.014503	0.480498	0.909176	-1.14923
ome	3L	1640918_at	11.4904	11.4808	0.0162071	0.974983	0.929531	-1.14923
CG9005	2R	1624211_at	11.5294	11.0325	0.016571	4.78678e-08	0.437578	-1.14923
Trn	3L	1624080_s_at	12.1708	11.2794	0.0172857	2.49892e-12	0.536276	-1.14923
CG30339	2R	1637698_at	9.61729	9.52982	0.0196978	0.119441	0.996388	-1.14923
bl	2R	1640419_at	10.182	9.73671	0.0205913	9.82086e-17	0.0213746	-1.14923
Pde8	2R	1631371_s_at	9.84969	10.0267	0.0216234	0.000119601	0.870546	-1.14923
eIF3-S10	3R	1631404_at	13.4241	12.3216	0.0228786	1.38577e-22	0.484312	-1.14923
phm	X	1627188_at	9.87073	9.51135	0.0266146	7.49849e-15	0.399622	-1.14923
Eip71CD	3L	1625276_a_at	11.983	11.9116	0.029193	0.672896	0.61936	-1.14923
slpr	X	1637966_at	11.7504	10.4047	0.0305634	2.36652e-17	0.964928	-1.14923
Dl	3R	1634398_a_at	11.2663	9.92319	0.0322685	1.1598e-23	0.331968	-1.14923
dm	X	1627221_at	12.2514	11.1998	0.0357073	1.46935e-23	0.688338	-1.14923
Nup133	3R	1634696_at	11.153	10.0757	0.0420482	2.66103e-22	0.744525	-1.14923
g	X	1637914_at	10.0353	9.91685	0.0425292	0.107858	0.999935	-1.14923
Eip75B	3L	1635393_s_at	10.9986	10.435	0.0435016	2.7138e-08	0.929428	-1.14923
h	3L	1634893_at	13.8439	13.9513	0.0447577	0.544056	0.819648	-1.14923
CG31064	3R	1641182_at	10.1651	9.78558	0.0473718	2.4334e-10	0.999935	-1.14923
knk	3R	1624121_at	9.82712	9.80635	0.0484262	0.698516	0.898467	-1.14923
CG15073	2R	1627132_at	10.5467	10.2269	0.0508184	5.27713e-10	0.659762	-1.14923
CG5555	3R	1639812_at	11.5196	12.1278	0.0523934	6.30327e-12	0.668217	-1.14923
CG1826	X	1639721_at	11.5737	11.2637	0.0532526	9.37992e-06	0.680913	-1.14923
Herp	2L	1635051_a_at	12.919	12.9413	0.0592319	0.926277	0.742063	-1.14923
fu12	2L	1625344_at	11.8184	11.8445	0.0617738	0.902514	0.992309	-1.14923
Tsp	2L	1641490_s_at	11.6819	12.0014	0.062068	9.97044e-05	0.30327	-1.14923
Dgk	2R	1632797_a_at	9.32523	10.4986	0.0723274	3.01166e-30	0.80981	-1.14923
CG4159	3R	1639514_at	10.9789	9.81715	0.0781779	6.69496e-29	0.337219	-1.14923
CG4678	X	1626780_s_at	9.94987	10.2436	0.0785504	4.05891e-06	0.90091	-1.14923
CG9797	3R	1639354_at	11.5638	10.7855	0.0807407	4.46727e-18	0.517606	-1.14923
pim	2L	1634209_at	12.7541	10.7034	0.089849	6.86048e-23	0.212215	-1.14923
CG10362	X	1630106_at	9.82079	9.9512	0.0901524	6.96757e-06	0.908929	-1.14923
yu	X	1633412_s_at	13.4737	12.187	0.0959838	5.96084e-21	0.916178	-1.14923
Fhos	3L	1638763_at	13.2115	13.4763	0.0990477	0.26106	0.874174	-1.14923
CG1951	3R	1639963_at	11.7893	10.7027	0.101518	1.66232e-20	0.983503	-1.14923
CG10426	3L	1639095_at	10.4959	10.5356	0.105143	0.657547	0.761486	-1.14923
CG14899	3R	1623458_at	12.2384	12.0688	0.106356	0.0414847	0.957578	-1.14923
CG2846	3R	1631313_at	11.8085	11.7044	0.10768	0.264609	0.984314	-1.14923
CG17829	X	1628960_s_at	11.6826	9.95597	0.109189	4.2132e-28	0.532066	-1.14923
g	X	1624806_at	12.8102	9.43792	0.11171	1.19637e-33	0.321201	-1.14923
agt	3R	1639904_at	10.7145	10.2099	0.112541	7.4152e-12	0.828469	-1.14923
CG5500	3R	1625966_at	11.6771	11.8679	0.115068	0.0595803	0.869609	-1.14923
sn	X	1632679_s_at	9.47676	9.3372	0.120613	0.000470763	0.809682	-1.14923
CG3056	X	1627150_at	12.0314	11.2382	0.121364	5.83327e-15	0.126214	-1.14923
CG8142	X	1632576_at	11.3171	9.93497	0.128394	4.53151e-28	0.592674	-1.14923
bl	2R	1640386_at	10.6458	11.6064	0.132106	2.30893e-17	0.999935	-1.14923
CG2260	X	1636433_at	10.4913	9.58308	0.135665	3.18197e-28	0.650269	-1.14923
CG11164	X	1632747_at	11.0676	9.42565	0.13615	6.75333e-28	0.482026	-1.14923
bl	2R	1631120_at	9.87791	10.0113	0.136367	0.263747	0.727804	-1.14923
TpnC25D	2L	1632633_at	12.4113	12.8207	0.14374	5.11664e-05	0.728588	-1.14923
dm	X	1625856_at	12.7858	11.1134	0.145108	5.56252e-23	0.461613	-1.14923
CG13958	2L	1636532_at	9.42935	9.3619	0.150384	0.116653	0.975485	-1.14923
Sk2	3L	1624594_at	11.3105	10.7821	0.150763	6.32631e-13	0.608966	-1.14923
bl	2R	1626708_at	12.2577	10.456	0.15101	1.9631e-25	0.762031	-1.14923
Cyp12a4	3R	1632114_at	13.3333	13.4156	0.151579	0.833971	0.843234	-1.14923
Edem2	2L	1630203_at	9.67144	9.64492	0.152635	0.604067	0.765919	-1.14923
lama	3L	1640509_s_at	12.2614	11.9089	0.158602	7.0483e-05	0.965251	-1.14923
CG5961	3R	1639914_at	11.7576	11.0403	0.161973	4.65819e-17	0.69937	-1.14923
N	X	1633000_a_at	9.79523	10.0854	0.163051	1.71547e-07	0.699507	-1.14923
CG7017	3L	1623981_at	9.62636	9.2252	0.164066	9.36977e-06	0.545641	-1.14923
CG6448	2L	1631046_s_at	12.2868	11.7442	0.165161	3.11359e-08	0.602309	-1.14923
clt	2R	1640257_at	10.9996	10.5347	0.171036	1.8829e-10	0.919728	-1.14923
Fas2	X	1638956_at	11.3396	11.3108	0.175199	0.860165	0.908379	-1.14923
DppIII	3R	1637532_s_at	12.966	12.926	0.176534	0.819648	0.93029	-1.14923
Tsp	2L	1636251_at	9.60544	10.1356	0.17808	4.31879e-23	0.527559	-1.14923
Cyp304a1	3R	1632451_at	9.53724	9.32932	0.178279	3.45153e-05	0.844314	-1.14923
mRpL2	3L	1624278_at	11.9102	11.3585	0.183006	2.76862e-12	0.776628	-1.14923
mxc	X	1641346_at	11.4681	9.52588	0.184126	2.66931e-27	0.286047	-1.14923
CG6672	3R	1627888_at	12.1261	11.2039	0.187629	1.5402e-17	0.0672802	-1.14923
CG31688	2L	1640043_s_at	11.8495	11.4699	0.194364	0.000548239	0.832238	-1.14923
Gclm	3R	1640552_at	10.2424	10.0647	0.195331	4.13038e-05	0.884808	-1.14923
CG31760	2L	1624667_at	9.68542	9.87048	0.196006	6.13516e-06	0.671222	-1.14923
h	3L	1630415_at	10.092	10.3447	0.196389	8.15163e-09	0.890499	-1.14923
g	X	1634344_at	9.84928	9.67349	0.19797	1.47297e-08	0.651125	-1.14923
SF2	3R	1634975_at	13.8763	12.4846	0.198293	3.29577e-22	0.874825	-1.14923
CG7987	3R	1636867_s_at	11.8486	10.8204	0.198759	4.08303e-26	0.429194	-1.14923
h	3L	1641118_at	12.4174	12.3668	0.200524	0.755344	0.991274	-1.14923
N	X	1631408_at	9.78881	9.99287	0.20061	0.000114479	0.916178	-1.14923
nAcRbeta-64B	3L	1627219_at	9.73739	9.90241	0.200993	0.000112839	0.486738	-1.14923
h	3L	1634096_at	14.6639	14.7692	0.202905	0.567751	0.894085	-1.14923
CG7678	3R	1636240_at	10.9244	10.5026	0.211373	3.31145e-05	0.908222	-1.14923
dwg	X	1634748_at	10.833	10.0889	0.211949	6.71019e-24	0.971439	-1.14923
gus	2R	1641300_s_at	13.9817	12.1552	0.215316	1.50573e-26	0.999935	-1.14923
dpp	2L	1630026_s_at	10.0619	10.0589	0.215555	0.994981	0.963878	-1.14923
feo	X	1637475_at	12.5119	10.4254	0.217133	4.82434e-30	0.0588425	-1.14923
Fhos	3L	1641212_a_at	12.0633	12.3508	0.217909	0.216512	0.887096	-1.14923
Cyp28d1	2L	1633639_at	12.9239	13.0702	0.219116	0.564161	0.951623	-1.14923
CG6398	X	1634191_at	11.7988	11.281	0.219864	7.05775e-09	0.928548	-1.14923
Mlp60A	2R	1629885_at	11.4927	11.2626	0.228449	0.306876	0.999935	-1.14923
CG6415	2L	1623839_at	10.5311	10.5328	0.235069	0.999935	0.472953	-1.14923
CG4802	2R	1634972_at	12.9778	12.1491	0.23513	1.95552e-15	0.963335	-1.14923
g	X	1633719_at	9.48957	9.21666	0.237213	3.93403e-09	0.804953	-1.14923
CG7033	X	1630408_s_at	14.4461	12.5108	0.243108	1.70831e-23	0.83873	-1.14923
dm	X	1639453_at	10.8781	10.2623	0.250662	4.19402e-20	0.746647	-1.14923
nahoda	2R	1630476_s_at	11.7038	11.9506	0.254291	0.00502353	0.847557	-1.14923
g	X	1633144_at	11.1319	11.2015	0.255719	0.428374	0.72551	-1.14923
h	3L	1616608_a_at	15.0675	15.0076	0.26065	0.629293	0.925161	-1.14923
g	X	1629747_at	9.97103	9.91486	0.262563	0.790293	0.970776	-1.14923
CG1598	2R	1639416_at	12.3288	12.088	0.263151	0.000175218	0.900262	-1.14923
5PtaseI	3R	1639679_at	9.94078	9.46411	0.266081	6.85405e-16	0.274711	-1.14923
CG4041	X	1629746_at	10.981	10.1817	0.267314	7.14925e-28	0.563641	-1.14923
Tsp	2L	1636251_at	9.60544	10.1356	0.273424	3.67698e-23	0.275738	-1.14923
Ance	2L	1632431_s_at	13.3627	13.2072	0.273446	0.0683744	0.514071	-1.14923
Spc105R	3L	1628318_at	10.5526	9.42952	0.274591	5.34493e-23	0.288207	-1.14923
CSN8	2L	1624894_s_at	12.5052	11.4985	0.277945	7.8215e-20	0.42002	-1.14923
CG31004	3R	1625278_s_at	11.966	11.6197	0.279638	5.52338e-05	0.834218	-1.14923
g	X	1641588_at	10.142	9.36616	0.281477	2.90468e-06	0.270086	-1.14923
5-HT2	3R	1633198_a_at	9.75981	10.0167	0.282546	1.83863e-10	0.877626	-1.14923
CG4557	X	1625546_at	10.0657	9.80856	0.282745	5.02605e-05	0.939114	-1.14923
CG5390	2L	1636900_at	13.1866	13.4476	0.284213	0.00166223	0.0632657	-1.14923
h	3L	1624130_at	9.81463	10.0421	0.285202	0.0174717	0.716312	-1.14923
Nrg	X	1626001_at	10.2366	10.269	0.28777	0.678566	0.734844	-1.14923
h	3L	1633647_at	9.55264	9.19926	0.289008	3.34134e-08	0.558315	-1.14923
Magi	2R	1638176_at	11.1044	10.0068	0.289013	4.75593e-21	0.88796	-1.14923
cenG1A	2L	1624589_a_at	11.611	11.2571	0.291591	0.000216537	0.949202	-1.14923
yu	X	1633412_s_at	13.4737	12.187	0.296972	1.3608e-20	0.852676	-1.14923
h	3L	1634558_s_at	11.8707	11.2292	0.302699	1.13809e-11	0.801712	-1.14923
rtGEF	2L	1639115_s_at	11.085	10.1882	0.303883	3.69097e-17	0.906995	-1.14923
CG12237	X	1628920_at	12.6865	11.7923	0.305397	1.39794e-19	0.937183	-1.14923
CG7544	2R	1638318_at	10.4874	9.40937	0.305557	1.39863e-23	0.272364	-1.14923
CG7379	3R	1638130_at	12.6095	11.5597	0.306435	9.77384e-20	0.0136059	-1.14923
N	X	1640241_at	14.0492	12.4371	0.306628	2.53111e-30	0.526182	-1.14923
MESR6	3L	1626513_at	11.2077	10.4155	0.309973	1.99699e-15	0.428329	-1.14923
CG3548	2R	1623207_at	11.5089	10.051	0.312954	2.98063e-27	0.273054	-1.14923
g	X	1641639_at	9.83423	9.881	0.316706	0.610179	0.824001	-1.14923
Bub1	2L	1623237_at	11.2146	10.6007	0.318888	3.32175e-09	0.999935	-1.14923
lid	2L	1633855_s_at	12.187	11.3002	0.321425	1.77456e-14	0.971094	-1.14923
CG2135	3R	1634412_at	10.3788	10.1585	0.321749	8.24293e-05	0.932779	-1.14923
CG3305	2L	1637767_at	15.0058	14.8313	0.331481	0.0992154	0.492021	-1.14923
Fmo-2	2R	1627302_at	11.7217	11.637	0.33174	0.389782	0.4402	-1.14923
mri	3L	1628487_s_at	12.2293	11.6247	0.332387	6.29831e-15	0.935782	-1.14923
Vrp1	2R	1634562_s_at	11.6461	10.9181	0.332688	6.86433e-11	0.837538	-1.14923
g	X	1630921_at	9.67584	9.55695	0.344291	0.00507304	0.784783	-1.14923
CG32210	3L	1630823_at	11.9854	11.4381	0.34483	6.22393e-13	0.973409	-1.14923
CG12877	3R	1628011_a_at	11.5021	10.2784	0.346264	2.61583e-20	0.674018	-1.14923
CG3016	X	1638758_at	12.2228	12.5426	0.356214	0.000610678	0.856037	-1.14923
kermit	2R	1638267_s_at	11.7388	12.5385	0.35798	2.12371e-14	0.984505	-1.14923
bl	2R	1623785_a_at	12.7649	10.8563	0.361378	9.50564e-28	0.311474	-1.14923
mthl9	3L	1638616_at	9.83791	9.90871	0.363147	0.515115	0.856016	-1.14923
h	3L	1634957_at	9.82452	10.2167	0.365908	1.97397e-11	0.719096	-1.14923
CG7757	3L	1641669_a_at	11.6417	10.784	0.369293	4.48019e-17	0.863435	-1.14923
N	X	1624058_at	12.4065	9.65957	0.36965	9.52655e-34	0.325397	-1.14923
cav	3R	1638204_s_at	11.6115	10.5047	0.369952	4.53411e-16	0.69465	-1.14923
CG42336	2R	1629625_at	11.9453	11.6193	0.371106	2.16729e-05	0.485408	-1.14923
g	X	1638329_at	11.2641	9.37529	0.371762	1.01402e-32	0.289451	-1.14923
ara	3L	1627300_at	9.63183	9.67512	0.372162	0.626446	0.482685	-1.14923
Rtnl1	2L	1630027_s_at	14.7398	14.2771	0.377545	5.68835e-06	0.784783	-1.14923
CG33181	X	1634670_at	11.7795	11.0169	0.379461	1.30399e-10	0.998999	-1.14923
CG6231	3R	1627000_s_at	10.9911	10.8066	0.384344	0.00148834	0.820988	-1.14923
Cpr51A	2R	1638869_at	11.0641	11.4384	0.384587	0.00610442	0.943485	-1.14923
h	3L	1626527_at	9.51649	9.46601	0.384797	0.26948	0.448463	-1.14923
CG31357	3R	1632916_at	11.497	10.8174	0.385186	3.09514e-15	0.986138	-1.14923
BicC	2L	1631632_s_at	13.3588	10.452	0.385517	7.04475e-35	0.792949	-1.14923
g	X	1629794_at	11.0471	9.5141	0.388343	1.47034e-25	0.534143	-1.14923
CG15080	2R	1629693_at	9.53435	9.19335	0.389961	2.08273e-09	0.172549	-1.14923
CG2129	X	1632837_at	10.3063	9.39344	0.390844	1.09798e-22	0.540547	-1.14923
CG1371	2R	1641435_at	12.3349	11.5581	0.391382	1.89033e-16	0.798044	-1.14923
CG2091	3R	1632438_at	11.4306	10.022	0.391969	6.8537e-25	0.697592	-1.14923
h	3L	1627945_at	11.1284	10.717	0.392678	2.94755e-11	0.486634	-1.14923
g	X	1627373_at	11.3315	11.5007	0.394568	0.010426	0.99049	-1.14923
CG10262	2L	1637404_at	9.68976	9.92035	0.394736	1.28349e-10	0.759459	-1.14923
h	3L	1634831_at	10.9135	11.088	0.403618	0.275738	0.986537	-1.14923
CG2076	X	1640185_at	12.8105	12.977	0.406394	0.063571	0.986528	-1.14923
g	X	1641347_s_at	14.5334	14.3442	0.406654	0.0415659	0.95254	-1.14923
D1	3R	1629111_at	10.6504	9.99581	0.408017	2.36595e-14	0.999935	-1.14923
Orc2	3R	1635760_at	10.7067	9.25337	0.408017	2.73279e-24	0.607937	-1.14923
cwo	3R	1623277_at	12.442	11.8873	0.408617	1.83494e-05	0.671222	-1.14923
g	X	1636585_a_at	10.6122	11.097	0.40882	6.02824e-09	0.549416	-1.14923
g	X	1635144_at	9.71179	9.8812	0.409027	0.000412784	0.866153	-1.14923
CG13183	2R	1624891_at	9.53624	9.34369	0.421987	5.48888e-06	0.527559	-1.14923
Lim1	X	1633262_s_at	9.52673	9.5681	0.426193	0.275098	0.213519	-1.14923
ara	3L	1641380_a_at	10.2841	10.0955	0.429322	0.00783634	0.978405	-1.14923
CG4663	2R	1632704_at	12.5639	11.9662	0.431473	1.71837e-13	0.0612379	-1.14923
h	3L	1626476_at	11.396	10.1711	0.435098	7.1862e-23	0.691452	-1.14923
mus205	2R	1631822_at	10.8631	10.0522	0.436373	4.53725e-21	0.534149	-1.14923
CG11399	3L	1625218_at	11.11	9.98532	0.438414	9.62581e-23	0.550977	-1.14923
slif	3L	1630957_s_at	12.808	11.1992	0.440694	3.86209e-22	0.736189	-1.14923
g	X	1631334_at	11.8182	11.5102	0.440715	3.23675e-05	0.980707	-1.14923
Traf6	X	1637682_at	11.2477	10.3591	0.443044	2.75827e-18	0.377006	-1.14923
sty	3L	1635677_a_at	10.9067	10.9265	0.444326	0.89705	0.879433	-1.14923
CG8012	3L	1636423_at	12.3657	12.6278	0.447655	0.0130933	0.407705	-1.14923
Aats-ala	2L	1639644_at	12.1829	10.9133	0.449088	6.24939e-26	0.811646	-1.14923
ric8a	X	1630753_at	11.5396	10.3112	0.452489	1.05403e-24	0.898147	-1.14923
Hr39	2L	1631402_s_at	10.8242	10.1566	0.453967	1.98534e-12	0.473757	-1.14923
h	3L	1641508_s_at	10.8006	11.1041	0.454322	0.0034922	0.893885	-1.14923
bl	2R	1626058_at	9.38154	9.52123	0.454634	0.000241812	0.999935	-1.14923
Vinc	X	1631535_at	12.4081	12.048	0.45506	5.13164e-06	0.790409	-1.14923
CG5525	2L	1629752_at	14.0002	12.0195	0.456853	2.28321e-22	0.945539	-1.14923
p53	3R	1625134_at	11.6578	10.546	0.456853	1.22338e-20	0.28757	-1.14923
Dp	2R	1637554_a_at	12.8795	11.3702	0.459266	9.4947e-28	0.604067	-1.14923
hts	2R	1632390_at	13.4081	13.2129	0.464231	0.123299	0.946942	-1.14923
g	X	1638811_at	11.192	9.92792	0.465945	1.3178e-23	0.760318	-1.14923
CG16984	3L	1637969_at	9.49446	12.7521	0.467904	8.67571e-36	0.722121	-1.14923
g	X	1634546_at	10.879	10.8292	0.470835	0.704204	0.413449	-1.14923
sn	X	1636980_s_at	11.8939	11.4845	0.471424	9.87703e-07	0.708115	-1.14923
ara	3L	1639858_s_at	11.6966	11.1046	0.473106	7.08138e-14	0.755344	-1.14923
Cyp6u1	2R	1633008_at	11.4469	10.6158	0.474082	1.10005e-19	0.423616	-1.14923
CG10855	3L	1623088_at	10.7756	12.6945	0.479875	7.52963e-19	0.824454	-1.14923
Glycogenin	2R	1635000_at	11.0588	10.684	0.48006	0.014986	0.892638	-1.14923
mRpL39	3L	1625665_at	11.8857	10.2746	0.480999	1.35142e-29	0.740211	-1.14923
h	3L	1630410_at	10.8119	11.3646	0.484576	2.49892e-12	0.841053	-1.14923
XNP	3R	1630882_s_at	12.0963	11.4998	0.486623	3.8049e-11	0.564239	-1.14923
CG9053	X	1626110_a_at	12.2286	10.9834	0.486738	1.03248e-23	0.683013	-1.14923
mei-P26	X	1634020_at	11.271	10.6596	0.487395	8.97038e-11	0.944999	-1.14923
CG10979	3R	1627666_at	11.4023	10.1363	0.490021	3.10519e-21	0.903178	-1.14923
h	3L	1631040_at	11.2006	10.465	0.490431	1.34941e-14	0.505846	-1.14923
Sema-1b	2R	1634572_at	14.1049	12.0596	0.492021	1.628e-31	0.0612506	-1.14923
Mcm2	3R	1632669_at	12.732	9.5172	0.493633	1.81166e-36	0.774986	-1.14923
h	3L	1632646_at	9.77975	9.77633	0.494056	0.991723	0.966763	-1.14923
up	X	1640923_at	10.8004	10.9379	0.500549	0.0871099	0.972478	-1.14923
CG15117	2R	1624466_a_at	10.1969	11.6105	0.501855	6.09592e-31	0.00315503	-1.14923
Rab5	2L	1634895_s_at	13.0263	12.9883	0.503062	0.837538	0.930648	-1.14923
hop	X	1639072_at	11.8163	10.6652	0.503179	1.89744e-22	0.987391	-1.14923
bl	2R	1637990_s_at	12.7296	12.8355	0.50573	0.334872	0.629293	-1.14923
g	X	1639648_at	12.3666	11.0249	0.508718	2.87383e-23	0.644631	-1.14923
opa1-like	2R	1626840_a_at	12.634	12.1132	0.509723	4.4109e-10	0.754378	-1.14923
N	X	1629011_at	10.6044	9.48116	0.51256	7.79414e-07	0.594105	-1.14923
Obp56a	2R	1624074_at	12.4131	12.2946	0.513894	0.742044	0.907691	-1.14923
cenB1A	3R	1638770_a_at	11.7553	10.7722	0.514312	6.29133e-19	0.372199	-1.14923
dgt2	2L	1639063_at	11.0761	10.0302	0.516298	4.36691e-20	0.852676	-1.14923
nAcRbeta-64B	3L	1637321_at	10.8712	11.4758	0.51759	1.98703e-09	0.717269	-1.14923
CG33111	3R	1630807_at	10.7276	10.4779	0.52035	5.69032e-07	0.722995	-1.14923
MED24	3L	1630024_at	10.9122	10.1982	0.521069	7.99097e-23	0.0776105	-1.14923
bl	2R	1639930_at	9.71465	9.70765	0.522969	0.97588	0.445037	-1.14923
Mlp60A	2R	1626709_at	11.7123	11.4969	0.527387	0.310806	0.997079	-1.14923
CG8443	2R	1627927_at	12.6486	11.3776	0.527559	3.34299e-20	0.48278	-1.14923
alt	3R	1633002_at	12.2286	12.0672	0.529378	0.560524	0.802128	-1.14923
CG3402	3L	1638846_at	11.7648	10.4033	0.534903	8.16523e-26	0.270089	-1.14923
CG8366	2R	1632519_at	10.6237	10.1301	0.535018	4.6031e-13	0.955808	-1.14923
CG11802	X	1625260_at	11.4966	10.8206	0.535113	9.24794e-15	0.987555	-1.14923
CG8149	3R	1626076_at	12.3056	11.3973	0.53654	7.75737e-20	0.791541	-1.14923
endos	3L	1636822_s_at	13.0335	12.9819	0.539294	0.790497	0.560057	-1.14923
Sans	2R	1636906_s_at	9.78239	9.60472	0.542	0.000291712	0.216192	-1.14923
CG14275	2L	1639733_s_at	12.1183	12.1974	0.545152	0.755232	0.947078	-1.14923
h	3L	1632177_at	10.1824	10.2973	0.545527	0.282552	0.995798	-1.14923
brn	X	1625107_at	10.3232	9.95797	0.548432	4.01248e-15	0.73391	-1.14923
CG12340	2R	1626478_at	11.5601	10.5557	0.55242	1.51915e-19	0.38145	-1.14923
emc	3L	1638748_at	12.7398	12.3285	0.553247	9.64196e-06	0.208136	-1.14923
CG31739	2L	1629374_at	11.4011	10.5662	0.555059	4.39706e-14	0.998999	-1.14923
CG1600	2R	1638498_s_at	13.4908	13.6248	0.555219	0.520554	0.920994	-1.14923
IP3K1	2L	1634619_at	10.5134	10.169	0.560484	2.28552e-08	0.713782	-1.14923
CG3563	3R	1630365_at	10.502	10.3975	0.561219	0.14858	0.907691	-1.14923
CG9386	3R	1631807_at	10.8047	10.1695	0.566556	4.28733e-23	0.64412	-1.14923
h	3L	1638797_a_at	13.2783	12.1612	0.569669	2.28847e-19	0.870737	-1.14923
Nxt1	2R	1629881_at	12.9661	11.0272	0.5701	2.15504e-27	0.303499	-1.14923
up	X	1636053_s_at	9.59291	9.65096	0.570438	0.265132	0.689113	-1.14923
Nmd3	X	1623733_at	12.5451	11.252	0.573855	1.8096e-25	0.740002	-1.14923
h	3L	1632960_at	9.53884	9.37767	0.574369	0.00376412	0.997143	-1.14923
CG11490	2L	1627598_at	11.8297	11.0022	0.574862	3.06241e-18	0.966191	-1.14923
Ack	3L	1640661_at	11.6602	11.7224	0.574862	0.664138	0.857098	-1.14923
aPKC	2R	1627948_at	10.552	10.6582	0.576937	0.284118	0.809804	-1.14923
CG13253	3L	1623315_at	9.56294	9.60035	0.5804	0.235089	0.878974	-1.14923
CG4165	X	1640240_s_at	11.5753	10.6627	0.580742	3.45775e-12	0.641192	-1.14923
CG12075	X	1640829_at	9.7921	9.68202	0.582915	2.74074e-05	0.811151	-1.14923
ptr	X	1632179_at	11.7296	10.7723	0.590848	1.47243e-19	0.928796	-1.14923
CG2217	3R	1636293_at	10.6346	10.8515	0.591137	0.0791076	0.663357	-1.14923
oc	X	1624714_at	12.8832	10.9831	0.591539	6.34014e-30	0.629138	-1.14923
Ntf-2	X	1627046_at	12.2059	10.9289	0.596259	1.5076e-23	0.994636	-1.14923
LpR1	3R	1637280_at	11.9422	12.1391	0.598142	0.33718	0.999935	-1.14923
CG8485	2R	1628969_s_at	12.0883	11.4305	0.599369	6.42818e-09	0.987846	-1.14923
nes	3L	1626158_s_at	12.1345	11.4623	0.60479	0.000681128	0.459643	-1.14923
Tsp	2L	1641490_s_at	11.6819	12.0014	0.606036	0.000246756	0.982842	-1.14923
CG4951	3R	1631151_at	11.256	10.0662	0.607214	5.7304e-23	0.791292	-1.14923
RpL11	2R	1639715_at	11.2228	10.4328	0.608956	1.09002e-17	0.321065	-1.14923
h	3L	1639785_s_at	12.3404	9.89772	0.609061	4.79117e-28	0.602389	-1.14923
g	X	1623007_a_at	10.6911	9.73087	0.610995	1.73482e-19	0.573838	-1.14923
shu	2R	1630245_at	11.6583	9.32448	0.611235	1.90718e-30	0.497299	-1.14923
sn	X	1632396_at	11.8234	11.05	0.612263	2.02457e-14	0.804364	-1.14923
E2f2	2L	1627605_at	12.4594	11.1392	0.612264	7.3917e-18	0.946985	-1.14923
g	X	1627148_at	12.279	10.8183	0.613328	1.53419e-25	0.974699	-1.14923
CG16886	2L	1626989_at	9.74697	9.33404	0.614382	3.17093e-08	0.937939	-1.14923
stc	2L	1640237_a_at	12.393	11.4084	0.616432	8.36952e-14	0.898467	-1.14923
CG5873	3R	1623372_at	9.49232	9.28707	0.620183	1.81453e-07	0.434772	-1.14923
tou	2R	1640433_a_at	11.335	10.2322	0.620334	3.61172e-21	0.473361	-1.14923
fu2	2L	1636844_at	11.3256	9.87023	0.624677	4.76209e-26	0.878962	-1.14923
CG11399	3L	1625218_at	11.11	9.98532	0.625884	1.72824e-22	0.820533	-1.14923
Timp	3R	1641476_a_at	12.1574	12.6895	0.628262	3.01096e-09	0.535206	-1.14923
CG5787	2L	1629001_at	11.7667	10.885	0.633794	6.53827e-17	0.291209	-1.14923
up	X	1624175_at	9.52461	9.62744	0.63571	0.00798884	0.973605	-1.14923
h	3L	1635692_s_at	13.4078	13.4373	0.63801	0.862479	0.845547	-1.14923
sn	X	1639430_at	11.3006	10.9294	0.639167	3.43699e-08	0.698641	-1.14923
g	X	1632497_a_at	10.8164	10.6295	0.639829	0.00210902	0.579354	-1.14923
CG6550	2R	1637628_at	11.5382	10.3619	0.640718	2.4887e-26	0.45033	-1.14923
CG5910	3L	1623928_at	11.4031	11.528	0.641192	0.0711889	0.971382	-1.14923
CG11652	3L	1625173_s_at	12.2608	11.2828	0.641525	1.22248e-20	0.144793	-1.14923
g	X	1635743_at	11.4089	9.87931	0.641798	1.89913e-27	0.999935	-1.14923
CG18179	3L	1630598_at	10.1165	10.0237	0.643906	0.846515	0.954455	-1.14923
mrj	2R	1638963_s_at	12.3893	12.1655	0.645892	0.0329382	0.95772	-1.14923
disco-r	X	1623846_at	9.96949	9.85075	0.646058	0.00341182	0.329335	-1.14923
Hsc70-5	2R	1627109_at	14.2248	13.6132	0.646214	1.88627e-11	0.870442	-1.14923
CG3038	X	1625973_a_at	11.0159	9.45963	0.64673	2.62691e-27	0.926279	-1.14923
g	X	1628276_s_at	12.8962	12.7903	0.64673	0.337179	0.826576	-1.14923
Eip75B	3L	1640781_a_at	9.81298	9.68582	0.653237	0.0773819	0.795557	-1.14923
Alh	3R	1630415_at	10.092	10.3447	0.654063	1.49539e-08	0.946942	-1.14923
g	X	1623200_at	11.2949	11.1736	0.657146	0.0882606	0.697145	-1.14923
h	3L	1639567_at	11.2232	10.9098	0.657189	1.55158e-05	0.755547	-1.14923
g	X	1639494_at	11.1919	10.5881	0.657189	6.31813e-12	0.834218	-1.14923
CG8798	3L	1628352_a_at	10.7436	10.4104	0.657595	3.75961e-12	0.890252	-1.14923
pum	3R	1632418_s_at	12.1337	9.88461	0.65834	4.38376e-31	0.911082	-1.14923
CG7203	2L	1628235_at	14.8651	15.0611	0.662775	0.588622	0.978038	-1.14923
g	X	1632654_at	12.0697	10.48	0.663425	4.77705e-29	0.710322	-1.14923
Gclc	X	1625362_at	12.3448	11.9492	0.663986	2.27442e-07	0.644947	-1.14923
Chrac-14	2L	1626280_a_at	12.2441	10.114	0.66508	1.04365e-29	0.650762	-1.14923
CG1103	3R	1640526_at	12.0608	10.8543	0.667616	1.93459e-22	0.881659	-1.14923
g	X	1623484_at	9.56585	9.71244	0.669466	0.00115202	0.936196	-1.14923
CG8589	2R	1638729_at	11.5436	9.30732	0.669586	1.79803e-33	0.812412	-1.14923
Dp	2R	1637554_a_at	12.8795	11.3702	0.669597	1.78531e-27	0.946613	-1.14923
swa	X	1633458_at	12.9291	9.43681	0.671153	1.98965e-35	0.611236	-1.14923
hts	2R	1634962_s_at	10.8239	10.5752	0.671222	0.0359854	0.851141	-1.14923
PNGase	2R	1623650_a_at	12.2433	11.4277	0.671416	7.5421e-17	0.648256	-1.14923
bip1	3L	1639746_at	11.785	10.0127	0.674859	1.05189e-22	0.526611	-1.14923
CG7408	3L	1626665_at	9.40958	9.32559	0.674926	0.426504	0.977417	-1.14923
zetaTry	2R	1635815_at	12.2815	11.8098	0.67578	8.73304e-06	0.431213	-1.14923
h	3L	1628788_a_at	11.0166	10.4058	0.680067	1.77102e-12	0.967645	-1.14923
up	X	1624192_at	9.3768	10.6724	0.68087	2.52316e-31	0.951721	-1.14923
CG31036	3R	1633971_at	9.63146	9.57296	0.683013	0.588719	0.83557	-1.14923
h	3L	1628322_at	11.6306	9.06707	0.686928	4.5134e-27	0.737541	-1.14923
BtbVII	3L	1635904_s_at	12.487	10.877	0.690667	8.10027e-23	0.899813	-1.14923
RpL11	2R	1639715_at	11.2228	10.4328	0.691239	2.55738e-17	0.941313	-1.14923
Cpr78Cc	3L	1641136_at	9.78291	9.6335	0.691773	0.132304	0.962217	-1.14923
Mlh1	2R	1625500_at	10.5516	9.58101	0.692648	9.572e-27	0.860713	-1.14923
CG33129	2L	1635723_s_at	13.216	12.3681	0.693119	6.74539e-15	0.791096	-1.14923
CG10732	3L	1625887_at	10.1639	10.5863	0.694	6.37454e-09	0.800709	-1.14923
nonA	X	1635518_at	9.79618	9.64659	0.694399	0.0566108	0.823947	-1.14923
g	X	1629026_at	13.9384	12.6064	0.694513	8.19506e-26	0.887008	-1.14923
g	X	1626001_at	10.2366	10.269	0.698453	0.688434	0.999935	-1.14923
twin	3R	1624627_s_at	12.7229	13.3965	0.699703	1.50151e-09	0.203847	-1.14923
twin	3R	1624627_s_at	12.7229	13.3965	0.699703	1.50151e-09	0.203847	-1.14923
g	X	1638005_s_at	13.7349	10.1491	0.69991	1.61278e-36	0.83873	-1.14923
CG7407	3L	1632663_at	11.804	11.2697	0.70411	1.73584e-09	0.288233	-1.14923
CG11426	3L	1629969_at	11.1843	11.4653	0.705218	0.0866429	0.638145	-1.14923
Nelf-E	3L	1639102_at	11.9388	11.5967	0.705756	9.91865e-05	0.873924	-1.14923
CG18812	2R	1637352_a_at	12.79	12.6536	0.706177	0.114319	0.924153	-1.14923
h	3L	1623218_s_at	11.779	9.40005	0.707477	1.50585e-31	0.720048	-1.14923
CG7730	3L	1635468_a_at	11.4783	10.7903	0.707477	1.11632e-06	0.607483	-1.14923
up	X	1628282_at	10.9586	12.2215	0.707477	2.43977e-21	0.999076	-1.14923
Mef2	2R	1628385_a_at	12.1915	11.8217	0.710312	0.000297478	0.999836	-1.14923
cnc	3R	1633379_s_at	12.5147	12.0215	0.711206	0.0355476	0.846866	-1.14923
CG42336	2R	1633572_at	10.9041	10.027	0.711708	1.34272e-14	0.964355	-1.14923
up	X	1627097_at	9.25607	12.3718	0.712786	2.83049e-36	0.978191	-1.14923
g	X	1635934_at	11.4176	10.7771	0.716486	2.05447e-11	0.895012	-1.14923
CG6310	3L	1637269_at	10.9364	10.3687	0.719743	1.20466e-06	0.781495	-1.14923
CG3777	X	1637077_s_at	9.95754	9.7274	0.720998	0.00133465	0.713821	-1.14923
dco	3R	1624447_s_at	12.9758	11.5905	0.723959	1.16673e-22	0.876198	-1.14923
CG15529	3R	1633245_at	10.0534	9.66627	0.727341	1.33005e-08	0.120435	-1.14923
CG5830	3L	1625794_at	11.5736	11.6313	0.728507	0.695341	0.995415	-1.14923
HBS1	3L	1624135_at	11.8467	11.7934	0.731137	0.592836	0.994636	-1.14923
crp	2L	1633011_at	10.7996	10.266	0.733565	3.05072e-09	0.754451	-1.14923
CG31064	3R	1630434_a_at	9.89732	9.96414	0.73391	0.0763961	0.794032	-1.14923
Thiolase	2R	1634869_at	13.4305	12.9955	0.736405	4.32332e-09	0.897067	-1.14923
disp	3R	1635021_at	11.0749	10.1296	0.739036	8.74721e-22	0.656484	-1.14923
chb	3L	1639806_at	12.2508	12.9971	0.743026	1.86562e-11	0.798364	-1.14923
CG15891	X	1629687_s_at	9.5765	12.8783	0.743486	1.4707e-40	0.870442	-1.14923
CG17323	2L	1638051_at	11.8101	12.0904	0.743551	0.0407796	0.788328	-1.14923
ko	3L	1641310_at	10.1046	10.236	0.743983	0.034857	0.592326	-1.14923
spz	3R	1641068_a_at	11.8242	10.9108	0.744506	9.64053e-16	0.965268	-1.14923
alpha-Est5	3R	1641650_at	11.6754	11.2106	0.744531	3.32826e-07	0.933545	-1.14923
g	X	1627612_a_at	11.4894	10.4674	0.745219	2.49834e-19	0.872724	-1.14923
g	X	1640239_at	11.8258	10.2207	0.747515	1.21461e-24	0.798046	-1.14923
CG8405	2R	1637206_at	10.5041	10.3361	0.748736	4.69848e-05	0.985945	-1.14923
Hmgs	2R	1634072_s_at	12.9166	12.5257	0.748736	3.17502e-06	0.585035	-1.14923
CG3819	3L	1629184_at	13.1432	12.8041	0.749021	0.428084	0.998999	-1.14923
g	X	1639970_at	10.8576	9.99431	0.751689	2.97946e-23	0.647309	-1.14923
g	X	1641342_at	11.424	10.7407	0.751689	5.20792e-14	0.994636	-1.14923
CG7995	3L	1633956_s_at	12.8604	12.0316	0.754048	1.71704e-08	0.825248	-1.14923
CG1746	3R	1629342_s_at	15.7986	15.7391	0.754281	0.589026	0.52684	-1.14923
CG7632	3L	1627004_at	11.7205	11.1548	0.755764	3.23167e-11	0.455622	-1.14923
CG13253	3L	1625883_at	9.68526	9.69917	0.756307	0.757727	0.85199	-1.14923
g	X	1634170_a_at	10.095	10.2798	0.757072	0.00299817	0.95067	-1.14923
CG11986	3R	1638463_at	10.2926	9.98882	0.757378	9.14275e-09	0.650205	-1.14923
grp	2L	1634230_s_at	14.0218	11.1506	0.757727	5.68333e-34	0.465317	-1.14923
CG11120	3R	1641713_a_at	10.7051	9.97724	0.759202	2.49558e-17	0.967504	-1.14923
CG10249	2R	1623036_a_at	11.4189	12.0927	0.759475	6.58396e-10	0.955464	-1.14923
Fur2	X	1640470_s_at	12.4761	10.8175	0.761786	2.10258e-27	0.992019	-1.14923
CG16817	3R	1628784_at	14.5195	13.5756	0.762065	3.3806e-16	0.484013	-1.14923
h	3L	1625024_at	11.3659	9.87156	0.765193	1.09311e-21	0.671104	-1.14923
h	3L	1625127_at	12.431	11.3582	0.766907	1.41573e-15	0.817261	-1.14923
h	3L	1633329_at	9.86911	10.1454	0.768065	0.00042869	0.86313	-1.14923
CG1749	X	1633923_at	11.7312	10.8952	0.768065	1.53611e-18	0.998826	-1.14923
scrt	3L	1630860_at	10.3369	10.7012	0.769206	0.000106392	0.78881	-1.14923
h	3L	1634573_a_at	10.2312	10.6679	0.769206	0.000338859	0.999935	-1.14923
CG11448	X	1624881_at	10.9619	11.071	0.770833	0.0782481	0.95456	-1.14923
CG8519	3L	1634879_at	10.4841	10.7672	0.770946	0.00143429	0.3358	-1.14923
h	3L	1631816_at	10.6996	10.9823	0.772436	6.04611e-07	0.698516	-1.14923
g	X	1632082_at	10.3158	9.73749	0.774019	3.28401e-15	0.953431	-1.14923
h	3L	1635280_at	12.348	12.4131	0.774862	0.560324	0.680157	-1.14923
Tango5	X	1634561_s_at	11.9913	11.6559	0.774926	2.27701e-05	0.712585	-1.14923
h	3L	1630305_at	10.3375	10.3782	0.774986	0.588446	0.792195	-1.14923
CG42232	3R	1636205_at	11.0677	10.5509	0.774986	2.36051e-10	0.744588	-1.14923
lack	2R	1632355_at	11.9448	10.7957	0.775155	1.01057e-21	0.987903	-1.14923
CtBP	3R	1623869_at	11.2802	10.634	0.775853	1.98658e-15	0.354847	-1.14923
CtBP	3R	1623869_at	11.2802	10.634	0.775853	1.98658e-15	0.354847	-1.14923
Tom	3L	1624476_at	10.055	9.21741	0.780573	2.17047e-11	0.923496	-1.14923
h	3L	1631146_at	9.63795	9.09556	0.782817	1.23366e-16	0.954455	-1.14923
sn	X	1624165_a_at	11.7847	11.2638	0.783547	9.47908e-14	0.889942	-1.14923
Alh	3R	1623218_s_at	11.779	9.40005	0.78571	1.50585e-31	0.649835	-1.14923
CG6689	3R	1628667_at	11.0529	10.7101	0.788261	9.97622e-11	0.241386	-1.14923
Ada2b	3R	1623806_at	11.8034	10.3049	0.789686	4.38561e-25	0.744209	-1.14923
g	X	1633174_at	12.6179	9.06062	0.790497	1.13822e-34	0.822785	-1.14923
DppIII	3R	1637532_s_at	12.966	12.926	0.791181	0.825966	0.827927	-1.14923
CG8531	2R	1638456_at	12.3904	12.6988	0.792844	0.000278229	0.59387	-1.14923
g	X	1637843_at	15.3054	15.2441	0.79362	0.624969	0.507179	-1.14923
h	3L	1641458_s_at	11.8955	11.3877	0.795557	1.74622e-09	0.879433	-1.14923
mRpL22	X	1640889_at	12.1058	11.1929	0.797459	1.65128e-19	0.647936	-1.14923
sn	X	1624475_at	12.9185	11.6691	0.797795	5.57178e-25	0.451427	-1.14923
hts	2R	1634736_at	12.0316	9.37163	0.801177	5.66653e-33	0.773567	-1.14923
CG14215	X	1623874_at	11.2186	10.667	0.801177	4.61113e-10	0.98944	-1.14923
Rm62	3R	1623475_s_at	14.91	13.6983	0.803582	1.33886e-22	0.280589	-1.14923
LvpH	2R	1639401_at	14.5304	15.2041	0.803948	0.00101293	0.942379	-1.14923
CG42336	2R	1633547_a_at	13.6427	13.09	0.806493	4.43558e-07	0.935782	-1.14923
g	X	1628922_s_at	11.6485	11.5851	0.808498	0.678566	0.984314	-1.14923
Nufip	3L	1629964_at	11.1903	9.74924	0.808685	2.33061e-26	0.999935	-1.14923
Irc	3R	1633391_at	12.9807	12.969	0.810166	0.973132	0.968696	-1.14923
CG4360	3R	1630396_at	12.0367	10.7204	0.810812	9.12202e-22	0.999935	-1.14923
piwi	2L	1641305_at	12.1497	9.12517	0.811463	5.92573e-37	0.859322	-1.14923
CG7011	3L	1636544_at	11.2495	10.6809	0.811463	5.29228e-12	0.922283	-1.14923
up	X	1624318_at	13.2868	11.7377	0.811463	8.88793e-26	0.995073	-1.14923
CG5931	3L	1625343_at	11.8365	10.8304	0.812476	1.1357e-19	0.728788	-1.14923
ss	3R	1623844_at	9.17507	10.1487	0.817622	4.6944e-27	0.924407	-1.14923
g	X	1630682_at	10.6516	10.3355	0.819648	7.29785e-09	0.822735	-1.14923
h	3L	1640099_at	11.3165	9.97104	0.822214	2.87606e-25	0.755344	-1.14923
h	3L	1638492_at	9.81052	9.77302	0.822735	0.472603	0.797171	-1.14923
clumsy	2L	1627435_at	10.2587	10.5285	0.823782	5.03652e-05	0.998999	-1.14923
h	3L	1632989_a_at	10.7409	10.249	0.824097	1.00345e-13	0.985686	-1.14923
CG7768	3L	1631760_at	9.29804	9.23519	0.825992	0.232137	0.758384	-1.14923
Nek2	X	1637523_at	10.4875	9.26393	0.826338	4.04452e-23	0.334246	-1.14923
up	X	1632702_at	9.25613	10.4827	0.830868	9.02453e-29	0.994636	-1.14923
Pka-C3	3L	1635928_a_at	12.1849	12.4753	0.831559	0.00509516	0.986528	-1.14923
Bap55	2R	1623387_at	11.6817	10.4579	0.831699	8.57975e-24	0.973409	-1.14923
CG5144	3L	1636098_at	9.739	11.8748	0.832578	1.69722e-31	0.724269	-1.14923
CG12077	3L	1637783_at	10.1987	9.54848	0.832678	3.36601e-21	0.883172	-1.14923
Cpr64Aa	3L	1632860_at	9.55224	9.42762	0.834284	0.0477268	0.870442	-1.14923
Nak	2L	1632485_a_at	11.7007	11.1607	0.834828	7.76922e-10	0.978736	-1.14923
TwdlF	3R	1634284_at	9.76021	9.21834	0.835602	4.73131e-08	0.686761	-1.14923
up	X	1627813_at	9.20648	11.977	0.835808	5.7097e-36	0.967645	-1.14923
Hdac3	3R	1637369_at	11.4129	10.5825	0.837538	6.52612e-16	0.782817	-1.14923
sn	X	1622932_s_at	11.6168	10.4125	0.838203	8.44616e-20	0.91374	-1.14923
CG13409	3R	1639758_at	9.84036	10.0058	0.83864	2.75728e-06	0.197865	-1.14923
CG16947	2L	1630605_at	10.4154	10.2767	0.843055	0.0416823	0.953381	-1.14923
h	3L	1629597_a_at	12.1798	12.5066	0.843095	1.13442e-07	0.664923	-1.14923
Mob2	3L	1640774_a_at	11.1119	11.6351	0.844056	1.98949e-05	0.9591	-1.14923
g	X	1638100_s_at	11.9051	11.2732	0.846515	1.76783e-14	0.881021	-1.14923
CG6638	3L	1635996_at	11.5812	10.6606	0.847025	1.02178e-16	0.984727	-1.14923
Grip128	X	1631615_at	11.2309	9.96004	0.847923	1.15105e-24	0.998999	-1.14923
g	X	1624195_at	12.2259	11.9341	0.849093	0.00623023	0.795085	-1.14923
g	X	1631078_at	13.2553	9.26156	0.850736	1.89745e-37	0.725697	-1.14923
CG31955	2L	1633946_at	10.4028	10.3111	0.851141	0.793152	0.989295	-1.14923
CG10990	X	1640020_at	11.9092	10.8781	0.851846	1.9125e-17	0.763289	-1.14923
CG6126	3R	1634767_at	12.6469	12.4556	0.852295	0.0317935	0.984314	-1.14923
CG18410	3R	1623080_at	10.9513	11.3128	0.852295	0.000163336	0.921627	-1.14923
bbg	3L	1636947_at	11.9109	11.808	0.852676	0.183482	0.874686	-1.14923
g	X	1640449_s_at	10.8238	10.2729	0.852695	0.000714627	0.832662	-1.14923
stg	3R	1633174_at	12.6179	9.06062	0.853998	1.23122e-34	0.87119	-1.14923
CG9990	3R	1630784_a_at	11.9492	12.5112	0.855026	8.02267e-09	0.634943	-1.14923
CG32354	3L	1636247_at	10.1205	10.145	0.855329	0.736688	0.895845	-1.14923
CG13088	2L	1630092_at	10.5678	12.1576	0.857007	4.05128e-14	0.987903	-1.14923
CG3825	2R	1638701_at	12.8602	12.7659	0.857202	0.439546	0.892489	-1.14923
h	3L	1637899_at	10.9373	12.1685	0.860165	1.16868e-21	0.345897	-1.14923
Pkcdelta	X	1628677_at	10.6443	10.9623	0.861108	1.93844e-06	0.579132	-1.14923
CG8929	2R	1637223_s_at	12.2179	11.3629	0.862479	6.89171e-18	0.775734	-1.14923
CG4272	2L	1639151_a_at	12.1104	10.8844	0.864581	4.52823e-20	0.836132	-1.14923
h	3L	1635367_at	10.2677	9.16993	0.866027	3.68773e-20	0.702345	-1.14923
ss	3R	1634522_s_at	11.1853	10.2339	0.868115	2.34319e-27	0.996486	-1.14923
Kmn1	X	1624897_at	10.3606	9.61235	0.869201	4.05833e-13	0.820834	-1.14923
Cad74A	3L	1635742_s_at	10.5681	9.50961	0.87066	4.08441e-20	0.480999	-1.14923
D1	3R	1625845_s_at	13.0987	12.1333	0.870807	1.06612e-16	0.802931	-1.14923
CG32164	3L	1625437_at	12.8416	12.2086	0.872131	1.21048e-08	0.83864	-1.14923
Tsp42El	2R	1635370_at	11.6376	11.8445	0.872806	0.0204321	0.638961	-1.14923
Gbeta5	X	1625454_at	10.093	10.305	0.872806	7.58199e-06	0.58992	-1.14923
Hr39	2L	1628556_s_at	10.5402	9.84589	0.874817	1.53078e-15	0.784735	-1.14923
CG8586	2R	1624821_at	11.4382	11.6185	0.876212	0.00626657	0.999935	-1.14923
up	X	1627807_at	9.29067	13.1209	0.877429	1.61278e-36	0.790842	-1.14923
h	3L	1639811_at	9.47412	9.30696	0.877885	0.000714627	0.927408	-1.14923
nAcRalpha-30D	2L	1633963_a_at	9.85624	9.9898	0.878974	0.00261167	0.288382	-1.14923
CG34415	2R	1628478_at	11.1039	9.64345	0.881659	5.76065e-23	0.94953	-1.14923
g	X	1639229_at	13.2991	12.5157	0.883119	5.61175e-17	0.478904	-1.14923
Faf	2L	1641459_at	12.7323	12.3047	0.88544	1.17617e-06	0.405863	-1.14923
Aph-4	3R	1636888_a_at	13.0762	13.4035	0.885456	0.0600353	0.713341	-1.14923
CG8665	2L	1631452_at	9.42045	9.32991	0.885948	0.415922	0.847946	-1.14923
dlp	3L	1636974_at	11.5624	10.2875	0.886164	3.90252e-26	0.373996	-1.14923
nonA	X	1638824_a_at	11.195	10.5891	0.887008	5.35203e-18	0.0444249	-1.14923
g	X	1634401_at	9.69158	11.6828	0.88733	9.23266e-32	0.895958	-1.14923
up	X	1628072_at	9.25592	10.497	0.889616	2.78748e-29	0.87311	-1.14923
g	X	1627761_at	11.4073	10.2885	0.890499	3.88964e-24	0.87119	-1.14923
CG1888	2R	1641157_at	11.7391	10.7691	0.891657	1.27103e-13	0.777659	-1.14923
g	X	1634748_at	10.833	10.0889	0.892406	1.55648e-23	0.622662	-1.14923
PEK	3R	1641072_at	11.3381	10.3305	0.892638	4.03676e-22	0.808114	-1.14923
beat-IIa	3R	1636035_at	9.72117	9.93064	0.892638	0.000189734	0.664159	-1.14923
Calx	3R	1623234_s_at	11.1022	11.1739	0.893111	0.52386	0.720211	-1.14923
CG11880	3R	1628536_s_at	12.2477	11.7772	0.893976	5.10162e-09	0.452078	-1.14923
CG17930	3R	1632149_at	10.5735	10.2415	0.895293	2.33355e-07	0.928167	-1.14923
h	3L	1636311_at	13.7365	13.6563	0.895964	0.804486	0.999935	-1.14923
tara	3R	1641380_a_at	10.2841	10.0955	0.896386	0.00876236	0.908222	-1.14923
h	3L	1624240_at	13.2355	13.3163	0.899845	0.710538	0.562096	-1.14923
up	X	1630261_a_at	12.2323	12.765	0.900009	8.92085e-07	0.985735	-1.14923
CG1317	3L	1623889_at	12.0012	12.2414	0.900598	0.00932896	0.99947	-1.14923
CG7059	3R	1624405_a_at	10.3155	12.2739	0.90091	7.53896e-29	0.512902	-1.14923
g	X	1640905_at	12.2564	10.6966	0.901002	1.37221e-24	0.819648	-1.14923
h	3L	1641501_a_at	9.98979	10.4284	0.901134	1.16662e-10	0.999935	-1.14923
h	3L	1626805_s_at	12.0322	10.9202	0.902164	6.80784e-20	0.833126	-1.14923
obst-B	2L	1641109_at	10.2099	9.93689	0.902905	1.12668e-05	0.8313	-1.14923
h	3L	1636125_a_at	12.764	13.017	0.903017	0.00389757	0.494008	-1.14923
Atx-1	X	1632521_at	10.8426	10.4054	0.90405	5.5311e-10	0.972585	-1.14923
Dok	X	1635618_at	11.5068	9.84153	0.904189	1.13625e-25	0.745381	-1.14923
Pp1-87B	3R	1624023_at	13.5107	13.0548	0.904833	2.5124e-06	0.973953	-1.14923
Rab5	2L	1634895_s_at	13.0263	12.9883	0.906489	0.84024	0.986528	-1.14923
Rab5	2L	1634895_s_at	13.0263	12.9883	0.906489	0.84024	0.986528	-1.14923
CG13033	3L	1630758_at	10.192	9.68655	0.906489	1.84924e-07	0.744581	-1.14923
CG31516	3R	1625016_at	9.45634	10.447	0.907198	4.48695e-23	0.954268	-1.14923
CG9485	2R	1637538_s_at	12.9212	12.9409	0.908375	0.946248	0.963744	-1.14923
Smc5	3L	1623590_s_at	11.1006	10.4198	0.908475	5.7474e-12	0.849099	-1.14923
CG3589	2R	1634746_at	11.1779	10.4163	0.909176	1.41076e-19	0.782712	-1.14923
Fas2	X	1640163_at	9.85978	9.67564	0.909279	4.31714e-06	0.560085	-1.14923
h	3L	1638838_at	9.52622	13.0932	0.909817	1.98965e-35	0.974983	-1.14923
CG13624	3R	1636321_s_at	11.2658	10.8213	0.91264	5.16536e-08	0.892406	-1.14923
CG11739	3R	1639257_s_at	12.9097	12.9843	0.912641	0.5812	0.733017	-1.14923
CG12393	2L	1624890_s_at	11.7708	11.1809	0.912665	8.4916e-13	0.822373	-1.14923
CG17184	3R	1629848_s_at	11.7252	10.9095	0.91374	1.35465e-12	0.785717	-1.14923
CG11983	3R	1632387_at	9.5561	11.0056	0.915107	7.397e-24	0.999935	-1.14923
h	3L	1631479_at	12.1271	10.8045	0.918209	2.50267e-21	0.892484	-1.14923
CG10623	2L	1637826_at	12.4826	12.0112	0.919728	8.44753e-08	0.562564	-1.14923
D1	3R	1628353_at	14.7401	14.7082	0.923215	0.980646	0.841991	-1.14923
CG8165	3R	1636540_at	10.1969	9.8274	0.923709	5.29167e-18	0.723769	-1.14923
g	X	1628792_at	11.9225	15.6608	0.924153	1.70582e-35	0.998999	-1.14923
CG33092	3R	1633497_s_at	9.63024	12.783	0.924495	1.60423e-38	0.990395	-1.14923
CG14805	X	1627087_at	11.7927	10.5426	0.925388	1.49668e-20	0.720606	-1.14923
Chrac-14	2L	1637542_s_at	10.62	10.0413	0.925792	1.65317e-14	0.984012	-1.14923
h	3L	1640835_a_at	14.4454	14.2452	0.927313	0.0142991	0.974708	-1.14923
CG31751	2L	1634738_s_at	11.3014	11.4989	0.927448	0.0114096	0.964069	-1.14923
h	3L	1641150_at	12.8423	12.781	0.928139	0.735776	0.638938	-1.14923
CG8247	2R	1627576_at	10.7173	9.33801	0.928185	5.39062e-22	0.90698	-1.14923
ss	3R	1641496_a_at	11.3226	11.4602	0.928574	0.260389	0.98162	-1.14923
CG5455	3R	1632675_s_at	12.5266	12.8773	0.928796	0.0034468	0.765919	-1.14923
rdx	3R	1636254_s_at	11.9379	10.4544	0.929497	6.40198e-21	0.740118	-1.14923
rdx	3R	1636254_s_at	11.9379	10.4544	0.929938	3.76458e-21	0.373455	-1.14923
CG9281	X	1639700_s_at	12.2208	11.5589	0.93067	7.13426e-13	0.724073	-1.14923
Cg25C	2L	1630150_s_at	12.8753	12.2968	0.934038	5.81288e-13	0.472826	-1.14923
g	X	1624371_a_at	10.7651	10.6506	0.934399	0.0210365	0.894438	-1.14923
Smvt	3R	1633425_at	12.0137	12.3061	0.93463	0.0335343	0.936453	-1.14923
Dip3	2R	1631536_at	10.3795	9.89554	0.934703	4.96182e-12	0.304488	-1.14923
dbo	3L	1625931_at	11.2598	10.9409	0.935459	1.69195e-05	0.280824	-1.14923
Psc	2R	1631095_at	10.6098	9.70587	0.935782	1.54365e-23	0.991494	-1.14923
h	3L	1626150_at	10.2603	10.0914	0.935782	0.00149027	0.845604	-1.14923
h	3L	1639269_a_at	14.1148	14.7874	0.935782	2.77525e-12	0.998406	-1.14923
g	X	1629064_at	10.3145	10.2144	0.935782	0.019537	0.899465	-1.14923
disco	X	1639940_at	9.80975	9.58452	0.935782	0.000211196	0.54852	-1.14923
cdc2	2L	1631861_at	12.8841	10.4708	0.936235	5.63643e-29	0.888851	-1.14923
AGO2	3L	1636068_a_at	12.8576	12.448	0.936453	9.0878e-08	0.136547	-1.14923
ko	3L	1626534_at	12.845	11.7267	0.936453	3.34262e-21	0.989243	-1.14923
g	X	1637444_s_at	12.6552	12.4818	0.937318	0.262584	0.971045	-1.14923
Cip4	3L	1631119_at	11.9824	11.1374	0.937532	2.51609e-14	0.959881	-1.14923
CG7207	3L	1626968_at	12.3517	11.8691	0.939229	3.96089e-08	0.937532	-1.14923
g	X	1627372_a_at	12.3959	11.0092	0.940269	2.04031e-23	0.999935	-1.14923
g	X	1637705_at	11.1871	9.95666	0.940658	2.29457e-23	0.741368	-1.14923
CG7222	2R	1639976_at	12.2564	12.0279	0.941627	0.0165577	0.480822	-1.14923
CG11448	X	1637625_s_at	11.2125	11.1937	0.942166	0.888712	0.88959	-1.14923
Osi9	3R	1628635_at	9.47598	9.30407	0.946402	0.00460109	0.95254	-1.14923
Idgf4	X	1635389_s_at	14.3167	14.354	0.946942	0.741609	0.683013	-1.14923
Klp10A	X	1634393_s_at	11.9413	11.6199	0.946985	0.0022197	0.90869	-1.14923
GstS1	2R	1623957_s_at	13.4151	14.3089	0.947637	4.74747e-11	0.78588	-1.14923
g	X	1623084_at	10.231	10.5751	0.949946	0.00139082	0.971272	-1.14923
salr	2L	1639732_s_at	9.69143	10.2347	0.950987	6.84107e-10	0.957527	-1.14923
CBP	X	1636840_at	12.1932	9.48782	0.953431	2.48318e-30	0.977783	-1.14923
CG17322	2L	1640870_s_at	11.2117	10.804	0.95372	0.00224632	0.906995	-1.14923
g	X	1639613_at	10.5551	9.83636	0.953851	7.27365e-22	0.145697	-1.14923
g	X	1639040_s_at	10.6756	10.6143	0.954455	0.275738	0.967504	-1.14923
CG9027	2R	1636961_a_at	13.1961	12.5379	0.95456	7.46876e-07	0.570438	-1.14923
RpL14	3L	1639171_at	11.9918	11.1659	0.956372	1.02679e-16	0.998999	-1.14923
RpL14	3L	1639171_at	11.9918	11.1659	0.956372	1.02679e-16	0.998999	-1.14923
skd	3L	1630269_s_at	10.8178	9.51404	0.956729	1.59562e-23	0.999935	-1.14923
CG4699	3R	1632472_s_at	11.511	10.737	0.957244	3.44305e-16	0.50008	-1.14923
Imp	X	1623455_s_at	11.8805	10.8769	0.960428	1.6805e-16	0.845474	-1.14923
up	X	1639927_at	9.25673	10.6133	0.961161	7.01537e-21	0.93677	-1.14923
g	X	1641256_at	11.3678	10.5543	0.961273	1.26915e-21	0.935926	-1.14923
h	3L	1624409_a_at	12.3994	13.2578	0.963878	7.93704e-07	0.947637	-1.14923
CG5147	3L	1625410_at	11.4685	10.2435	0.965465	2.74608e-24	0.828469	-1.14923
g	X	1638888_at	9.59218	9.5213	0.965465	0.0587838	0.85199	-1.14923
ptr	X	1631779_s_at	11.2139	10.9201	0.96701	0.00158328	0.557314	-1.14923
CG12096	X	1632182_at	11.4887	11.1918	0.967052	1.21504e-06	0.823285	-1.14923
CG5594	2R	1623037_a_at	12.4233	12.6929	0.968739	0.00037483	0.900829	-1.14923
CG30458	2R	1638206_at	9.7348	9.32741	0.970881	6.22955e-08	0.951434	-1.14923
up	X	1624994_at	12.8971	9.69134	0.971094	1.17768e-32	0.987937	-1.14923
h	3L	1631104_s_at	9.9539	9.96203	0.971144	0.934399	0.870442	-1.14923
mib2	2L	1640497_at	12.3841	12.9711	0.971382	4.26298e-09	0.601749	-1.14923
bl	2R	1629044_at	11.4102	10.7174	0.971382	3.97756e-20	0.708553	-1.14923
BicD	2L	1630650_at	11.7335	10.9244	0.972437	2.86589e-18	0.824097	-1.14923
Timp	3R	1632533_at	12.1155	12.5878	0.972437	1.66107e-07	0.321807	-1.14923
Cralbp	3L	1627833_at	10.0792	9.78281	0.972548	1.28314e-08	0.774986	-1.14923
h	3L	1636266_at	10.8319	10.7207	0.972873	0.222309	0.928796	-1.14923
CG15111	2R	1625568_a_at	12.2891	12.8751	0.973281	1.59741e-08	0.908929	-1.14923
ko	3L	1626649_s_at	11.9906	10.7315	0.973409	2.25464e-21	0.999935	-1.14923
CG9117	2L	1632406_at	10.2358	9.72124	0.974991	4.87137e-18	0.999935	-1.14923
for	2L	1629886_s_at	14.2135	13.553	0.975598	7.27315e-12	0.958759	-1.14923
CG32164	3L	1633131_s_at	12.9217	12.5948	0.976474	0.00136807	0.66193	-1.14923
CG17786	3R	1625262_at	10.1301	9.84831	0.979088	3.4847e-13	0.741076	-1.14923
cbx	2R	1625700_a_at	11.673	11.3452	0.980157	3.49592e-05	0.803922	-1.14923
g	X	1636947_at	11.9109	11.808	0.980391	0.182913	0.739289	-1.14923
CG10646	3L	1624427_at	10.9886	10.3084	0.98064	5.81508e-15	0.809377	-1.14923
Patr-1	3R	1630683_at	11.7096	10.2435	0.980646	4.15923e-24	0.941564	-1.14923
bbg	3L	1630921_at	9.67584	9.55695	0.981318	0.00623023	0.996682	-1.14923
ss	3R	1628369_at	10.6163	10.9454	0.981318	7.48938e-07	0.965634	-1.14923
g	X	1627595_at	14.8099	15.018	0.981538	0.363086	0.957644	-1.14923
CG5508	3R	1632146_a_at	13.0621	12.8523	0.982214	0.0130452	0.672605	-1.14923
CG7720	3R	1630635_s_at	12.0811	12.3994	0.984012	0.102325	0.669466	-1.14923
N	X	1633752_at	11.0648	10.7666	0.984012	2.78845e-08	0.949842	-1.14923
ome	3L	1632381_at	11.9121	10.7393	0.984314	1.09818e-22	0.991225	-1.14923
CG6623	3R	1632765_at	11.1083	10.4759	0.984439	7.01569e-17	0.377685	-1.14923
CG12713	3L	1631249_at	10.8465	9.87542	0.985186	1.55685e-16	0.185305	-1.14923
rdx	3R	1636254_s_at	11.9379	10.4544	0.985735	7.90234e-21	0.970776	-1.14923
g	X	1638436_at	9.82507	9.8345	0.986425	0.931458	0.693067	-1.14923
up	X	1641603_s_at	11.5213	12.8591	0.986702	1.22722e-23	0.884654	-1.14923
tacc	3R	1625034_s_at	12.8191	12.6364	0.987903	0.0854386	0.598462	-1.14923
CG10324	3R	1640267_at	10.3944	10.0746	0.987903	3.23714e-09	0.872193	-1.14923
Glycogenin	2R	1626221_at	12.3532	12.4825	0.989018	0.365241	0.775513	-1.14923
Nep2	3R	1625075_at	11.3168	11.2134	0.989152	0.14049	0.379681	-1.14923
h	3L	1638981_at	10.4835	10.2323	0.989156	0.0129989	0.933723	-1.14923
h	3L	1633582_at	11.2295	11.5565	0.989251	1.54689e-06	0.941663	-1.14923
CG1657	X	1626575_at	11.5183	11.0764	0.989279	4.62711e-09	0.980574	-1.14923
CG17018	2L	1623825_s_at	13.6783	9.71698	0.989295	9.49386e-38	0.68076	-1.14923
CG1774	3R	1628758_at	12.012	12.1564	0.989295	0.1588	0.792356	-1.14923
bl	2R	1641544_at	9.55814	10.757	0.989551	3.46272e-23	0.971382	-1.14923
CG1943	3R	1623816_s_at	14.4934	12.8984	0.989551	1.727e-21	0.72826	-1.14923
h	3L	1639837_at	9.53864	9.82026	0.989758	1.62179e-07	0.460623	-1.14923
CG4857	X	1639405_at	10.8875	9.41746	0.989929	1.77037e-26	0.966504	-1.14923
h	3L	1625949_at	13.2758	12.2159	0.994175	1.48751e-15	0.782817	-1.14923
CG42238	2L	1626120_at	10.5107	10.3202	0.994636	0.000536105	0.88512	-1.14923
CG11584	X	1637844_at	9.77048	9.42232	0.99475	3.7007e-07	0.724073	-1.14923
HmgZ	2R	1628984_s_at	12.6894	12.6302	0.995798	0.917598	0.744588	-1.14923
CG31547	3R	1629256_a_at	11.0656	11.5375	0.996104	2.5936e-06	0.999076	-1.14923
h	3L	1640618_at	9.16872	10.5602	0.99627	4.43327e-24	0.999935	-1.14923
tkv	2L	1636221_a_at	12.5738	11.835	0.996303	9.27208e-13	0.464894	-1.14923
h	3L	1627317_a_at	9.59188	9.55003	0.996724	0.309082	0.857717	-1.14923
CG14346	2L	1625918_a_at	9.44517	11.325	0.996992	3.2802e-26	0.457323	-1.14923
up	X	1634560_at	10.905	10.432	0.997058	3.4707e-10	0.973409	-1.14923
h	3L	1626882_at	10.3371	10.8146	0.997716	3.62494e-12	0.912641	-1.14923
CG7082	2L	1625175_s_at	12.1114	12.2536	0.998999	0.226595	0.841991	-1.14923
ced-6	2R	1638738_s_at	13.6857	12.9043	0.998999	7.29644e-15	0.0537468	-1.14923
CG42336	2R	1638448_at	10.6057	11.2331	0.998999	2.26171e-06	0.993021	-1.14923
up	X	1628708_at	9.61442	9.70269	0.999076	0.0509923	0.982198	-1.14923
Rlip	3R	1637284_at	10.8511	10.4582	0.99947	3.72885e-05	0.858146	-1.14923
MrgBP	2R	1637735_at	11.7467	11.2353	0.999503	8.90598e-10	0.898948	-1.14923
CG3831	2R	1634733_at	12.3068	10.1432	0.999935	8.74455e-23	0.699507	-1.14923
CG8560	3L	1639641_at	14.3917	13.7653	0.999935	1.42835e-05	0.821342	-1.14923
h	3L	1628907_at	9.68014	9.55004	0.999935	0.00112044	0.775827	-1.14923
CG11263	3L	1625713_at	10.2322	9.14662	0.999935	2.6913e-16	0.821342	-1.14923
CG2017	3R	1633771_s_at	12.2408	12.7368	0.999935	7.65682e-11	0.838203	-1.14923
CG8165	3R	1636540_at	10.1969	9.8274	0.999935	5.94043e-18	0.808744	-1.14923
lkb1	3R	1635781_s_at	10.2793	10.4044	0.999935	0.00263841	0.765769	-1.14923
Fas2	X	1630160_at	10.9991	11.2388	0.999935	8.922e-06	0.56082	-1.14923
PpV	X	1636945_at	12.1225	10.8912	0.999935	1.93399e-22	0.782312	-1.14923
g	X	1637548_at	11.3432	10.7638	0.999935	1.82845e-07	0.955181	-1.14923
CG3808	3L	1641345_at	11.2381	9.64838	0.467986	1.85224e-14	0.313458	-1.14915
AGO3	3L	1640830_at	12.302	9.76042	0.485408	3.53087e-13	0.760318	-1.14915
CG10898	3R	1638731_at	11.3501	10.7784	0.127643	1.1889e-11	0.952651	-1.14742
Ripalpha	2L	1623906_at	11.2674	10.2089	0.0442918	1.38194e-13	0.968719	-1.1467
Ect3	3R	1624517_at	10.9518	10.6348	0.0290636	3.50391e-07	0.919083	-1.1459
CG8562	3L	1630302_at	12.9416	12.2835	0.320755	1.30688e-05	0.879433	-1.1457
Sema-2a	2R	1629819_s_at	12.9247	11.1132	0.988578	8.49146e-19	0.998999	-1.14427
CG17494	2L	1627641_s_at	11.555	11.6776	0.611529	0.240903	0.0698081	-1.143
Tango14	2L	1634419_at	11.5114	10.51	0.347796	5.53999e-18	0.93932	-1.13503
CG6495	2L	1626911_at	10.276	10.2144	0.506227	0.481929	0.870952	-1.13503
CG6665	2R	1640744_a_at	10.4845	10.1801	0.547977	1.72856e-08	0.999935	-1.13503
CG11586	3L	1630952_at	10.4394	10.0399	0.724073	2.45021e-17	0.899136	-1.13503
net	2L	1627446_at	9.58559	9.61836	0.793339	0.877464	0.872724	-1.13503
DopEcR	3L	1625841_at	10.4822	9.58413	0.811768	4.50861e-19	0.771326	-1.13503
p120ctn	2R	1635501_at	12.9341	11.9416	0.969406	1.80954e-16	0.116167	-1.13503
CG10184	3R	1638132_at	10.5549	10.9901	0.180786	0.000184286	0.983421	-1.13495
CG14174	3L	1632139_at	10.0459	10.1571	1.73553e-05	0.012179	0.645646	-1.13279
TwdlM	3R	1630473_at	10.6935	9.40926	0.819648	2.68017e-05	0.389068	-1.13191
GATAd	2L	1626899_at	11.5616	10.7709	0.29726	3.61159e-15	0.657189	-1.1319
mip120	2R	1630099_at	11.3459	9.77216	0.585318	5.07983e-25	0.440311	-1.1319
pll	3R	1638252_at	10.7419	9.92612	0.788453	6.7159e-16	0.957599	-1.1319
cnc	3R	1633379_s_at	12.5803	12.0796	0.972437	0.0204318	0.786986	-1.1319
CG17259	2L	1638642_at	12.902	11.7367	0.502546	1.36098e-23	0.998481	-1.13059
CG13322	2R	1635322_a_at	11.2953	11.7148	0.829694	2.05593e-05	0.996917	-1.13059
CG10754	3L	1624603_at	11.7598	10.9407	0.0411473	1.30795e-16	0.588336	-1.1301
Ubi-p5E	X	1630005_at	14.1105	13.8607	0.707477	0.302381	0.843055	-1.1285
CG4813	3R	1623742_at	11.0913	9.97147	0.344271	5.55839e-20	0.819648	-1.12822
CG12428	3R	1625652_s_at	12.2271	11.6931	0.162164	3.59146e-09	0.232074	-1.12498
CG5112	3R	1625683_at	12.407	12.5544	0.837738	0.157038	0.982147	-1.12366
CG10157	3R	1633293_at	12.6584	12.4745	0.000578331	0.5218	0.986528	-1.12077
CG14394	3R	1633481_at	10.278	10.2343	5.01099e-05	0.400294	0.859655	-1.11915
CG7737	2R	1637758_at	11.3876	10.2711	0.817108	3.26546e-09	0.263151	-1.11881
CG31694	2L	1637307_at	12.9706	12.5907	0.955835	0.000182599	0.846749	-1.11543
CG4679	2R	1637570_at	11.6036	10.6983	0.417416	1.22237e-16	0.657993	-1.11378
mTTF	2L	1626752_at	11.2798	10.6914	0.427287	6.45635e-13	0.988347	-1.11245
Aps	3L	1640329_s_at	12.7192	11.9738	0.437578	3.19082e-10	0.931066	-1.11245
poly	3R	1627983_at	12.4164	12.3663	0.877987	0.786185	0.645955	-1.11245
CG5439	2L	1623595_at	11.7736	10.8973	0.998999	1.33823e-12	0.908379	-1.11245
Pk92B	3R	1640900_at	12.2688	11.7589	0.0998232	1.58079e-10	0.998999	-1.11189
CG34133	3R	1641708_at	11.5495	11.4719	0.786056	0.450954	0.433717	-1.11189
Pk92B	3R	1635903_at	11.7717	11.2183	0.870952	8.05235e-10	0.951039	-1.11189
psq	2R	1639136_s_at	11.7965	10.2017	0.963878	9.60468e-19	0.884593	-1.10199
CG12321	3R	1635892_at	12.087	12.1847	0.479237	0.570499	0.999935	-1.10128
CG15629	2L	1632498_at	10.7204	10.8521	0.00796625	0.10892	0.966787	-1.10085
e	3R	1623732_at	11.1642	9.49449	0.000924873	3.06428e-15	0.038113	-1.09991
e	3R	1633765_at	11.9262	10.8991	0.00151195	1.28753e-09	0.722121	-1.09991
e	3R	1631631_at	10.2181	10.3837	0.0128895	0.0248933	0.999935	-1.09991
e	3R	1624216_at	10.3075	9.83682	0.0644981	1.79372e-08	0.519689	-1.09991
e	3R	1623558_at	13.4608	13.4226	0.0934185	0.94809	0.923388	-1.09991
e	3R	1626413_at	10.4097	10.4234	0.0940992	0.931723	0.999935	-1.09991
e	3R	1633470_at	9.73423	9.32565	0.115613	0.000198692	0.964647	-1.09991
e	3R	1636899_s_at	12.1598	12.0912	0.121607	0.428084	0.998999	-1.09991
e	3R	1640912_s_at	11.0147	11.288	0.140488	0.000901611	0.987903	-1.09991
e	3R	1639396_s_at	10.6572	10.9041	0.146009	1.98833e-05	0.819648	-1.09991
e	3R	1630857_s_at	13.9517	13.7285	0.186327	0.00483085	0.904617	-1.09991
e	3R	1627856_at	10.6998	9.81136	0.240903	3.4709e-16	0.870442	-1.09991
e	3R	1640918_at	11.4904	11.4808	0.258032	0.976438	0.819648	-1.09991
e	3R	1626499_at	10.5662	10.4016	0.306438	0.0185146	0.78346	-1.09991
e	3R	1631979_at	11.3903	10.8679	0.351377	9.03846e-13	0.960633	-1.09991
e	3R	1627855_at	10.6407	10.9988	0.358168	1.67296e-06	0.972873	-1.09991
e	3R	1627939_a_at	12.4116	12.1421	0.363762	0.000458228	0.959365	-1.09991
e	3R	1625146_a_at	10.1978	9.93327	0.408655	1.70218e-06	0.678566	-1.09991
e	3R	1627041_s_at	11.1135	11.3595	0.420715	4.13714e-05	0.870442	-1.09991
e	3R	1632223_at	11.4383	10.1592	0.453967	5.81152e-25	0.896386	-1.09991
e	3R	1626653_a_at	11.9808	11.7879	0.470187	0.0190942	0.983975	-1.09991
e	3R	1636872_at	11.743	11.6941	0.485408	0.678515	0.996104	-1.09991
e	3R	1633888_s_at	9.62242	9.49283	0.503179	0.0148703	0.984012	-1.09991
e	3R	1627898_at	11.2444	10.1985	0.505055	1.35105e-18	0.999935	-1.09991
e	3R	1631542_a_at	10.2617	10.2558	0.545124	0.972548	0.741652	-1.09991
e	3R	1624578_at	11.4133	10.9842	0.547018	0.00606681	0.96727	-1.09991
e	3R	1638286_at	10.7341	9.64477	0.548935	1.0612e-18	0.996104	-1.09991
e	3R	1634869_at	13.4305	12.9955	0.581325	6.87407e-09	0.943658	-1.09991
CG9992	X	1627527_s_at	12.1687	11.31	0.591137	1.41203e-14	0.83873	-1.09991
e	3R	1623760_at	9.56703	9.41249	0.594772	0.00105653	0.999503	-1.09991
e	3R	1638078_at	9.88227	10.6314	0.623489	1.34987e-21	0.533837	-1.09991
e	3R	1636507_at	11.2364	10.5113	0.651991	0.002565	0.999935	-1.09991
e	3R	1632431_s_at	13.3627	13.2072	0.659367	0.0789799	0.848201	-1.09991
e	3R	1633852_at	9.92487	10.2406	0.670249	1.0404e-07	0.644947	-1.09991
e	3R	1632226_at	11.0869	11.7466	0.674289	4.04746e-08	0.987903	-1.09991
e	3R	1623650_a_at	12.2433	11.4277	0.680873	6.31605e-16	0.999935	-1.09991
e	3R	1637801_at	9.99698	10.1917	0.69285	0.0116722	0.987593	-1.09991
e	3R	1633731_at	11.3951	11.4996	0.705432	0.556925	0.999935	-1.09991
e	3R	1639823_at	10.6212	10.9856	0.722467	5.4489e-07	0.930872	-1.09991
e	3R	1629715_at	11.6386	11.0531	0.72811	3.60735e-11	0.997978	-1.09991
e	3R	1628956_at	10.8548	9.28475	0.731684	1.01998e-24	0.845233	-1.09991
e	3R	1637833_at	9.61879	9.81906	0.735495	0.00261428	0.99637	-1.09991
e	3R	1627209_at	11.983	11.7787	0.770987	0.00694431	0.986528	-1.09991
e	3R	1634668_at	12.2163	11.0661	0.782712	3.24343e-21	0.955479	-1.09991
e	3R	1636137_at	10.892	10.1207	0.78588	9.33687e-19	0.940018	-1.09991
e	3R	1631973_at	12.2256	9.97846	0.790497	2.8362e-27	0.989551	-1.09991
e	3R	1629221_at	10.8929	10.4148	0.792195	8.53025e-13	0.933897	-1.09991
e	3R	1629507_a_at	10.4134	10.0638	0.80413	0.00300186	0.986528	-1.09991
e	3R	1633359_a_at	10.3362	10.0425	0.804862	1.16938e-05	0.622112	-1.09991
e	3R	1638276_at	12.6574	11.5455	0.813483	6.02241e-09	0.875042	-1.09991
e	3R	1633625_s_at	12.4264	11.5094	0.825913	2.90321e-15	0.995798	-1.09991
e	3R	1635124_at	9.15468	8.9525	0.828469	0.012277	0.999935	-1.09991
e	3R	1626840_a_at	12.634	12.1132	0.829628	1.70517e-09	0.977417	-1.09991
e	3R	1632655_at	10.4369	10.8511	0.852295	2.99676e-07	0.602119	-1.09991
e	3R	1636929_at	10.6635	10.5496	0.862044	0.216871	0.999935	-1.09991
e	3R	1641333_s_at	10.723	10.3791	0.866974	4.35699e-13	0.979184	-1.09991
e	3R	1626667_at	10.7596	11.2043	0.873702	9.48475e-07	0.85497	-1.09991
e	3R	1635453_at	15.937	15.5028	0.874796	2.72493e-05	0.941663	-1.09991
e	3R	1622996_at	10.1741	10.1482	0.875196	0.84024	0.935459	-1.09991
e	3R	1631687_at	10.7434	10.2696	0.886987	2.32588e-09	0.933615	-1.09991
e	3R	1633383_at	9.9543	10.8986	0.890252	1.03831e-20	0.919571	-1.09991
e	3R	1634898_a_at	11.4484	10.8022	0.898948	1.092e-12	0.993216	-1.09991
e	3R	1632732_at	11.5548	11.5367	0.899351	0.962217	0.986528	-1.09991
e	3R	1639610_at	9.09098	9.90565	0.901134	1.13249e-23	0.340959	-1.09991
e	3R	1632090_at	9.86699	11.9747	0.924827	2.59526e-33	0.947907	-1.09991
e	3R	1630264_at	9.30883	10.9882	0.93001	2.80724e-29	0.589469	-1.09991
e	3R	1626368_at	12.3798	11.174	0.941327	1.92747e-17	0.94953	-1.09991
e	3R	1639144_a_at	9.89831	10.2522	0.951157	9.23311e-13	0.976266	-1.09991
e	3R	1633400_at	13.1266	12.1013	0.954455	1.40453e-18	0.888728	-1.09991
e	3R	1629295_at	11.2428	10.5336	0.955539	6.11038e-09	0.931925	-1.09991
e	3R	1624908_at	9.30958	11.4812	0.956688	7.57882e-30	0.613006	-1.09991
e	3R	1632721_at	11.4149	10.0495	0.974125	9.4235e-30	0.999935	-1.09991
e	3R	1624577_at	10.6434	11.0248	0.979184	2.2007e-05	0.984727	-1.09991
e	3R	1634637_a_at	12.7501	9.89522	0.98364	9.4235e-30	0.970181	-1.09991
e	3R	1629129_at	10.3772	10.574	0.984314	0.00335006	0.884329	-1.09991
e	3R	1632381_at	11.9121	10.7393	0.992427	3.21946e-21	0.999935	-1.09991
e	3R	1641699_at	11.5436	10.3858	0.993238	2.77731e-24	0.984727	-1.09991
e	3R	1638085_at	9.17091	11.7289	0.994636	2.62243e-26	0.906995	-1.09991
e	3R	1622992_at	10.6907	9.5486	0.99947	4.3664e-16	0.999935	-1.09991
e	3R	1640859_at	10.8059	9.30377	0.999935	2.99624e-21	0.974125	-1.09991
Gmap	X	1627550_a_at	11.3365	11.1989	0.163009	0.221288	0.830036	-1.09498
CG17724	2R	1639555_at	11.9115	10.9023	0.538217	3.61e-18	0.802154	-1.09413
KaiRIA	3R	1631710_at	9.6426	9.58633	0.0174145	0.12781	0.588442	-1.09398
Pen	2L	1637276_at	14.4255	14.9749	0.47427	2.73029e-06	0.916532	-1.09063
CG12001	3R	1625840_at	10.9196	10.8008	0.679285	0.157025	0.852676	-1.09056
CG8290	2R	1636126_at	10.4817	9.6948	0.826604	4.3178e-16	0.720606	-1.09056
CG8290	2R	1625813_at	10.0895	9.43161	0.987649	6.1865e-22	0.880366	-1.09056
CG17806	3R	1628846_at	10.4053	9.70166	0.000208898	2.11343e-22	0.0154348	-1.09014
Ada1-1	2L	1633491_s_at	11.4986	10.5726	0.678165	0.000831804	0.838725	-1.08823
olf186-F	2R	1625514_s_at	10.9401	10.5715	0.0635987	0.0161463	0.971382	-1.08782
olf186-F	2R	1637534_at	10.6253	9.89319	0.686761	0.00118568	0.994636	-1.08782
CG15861	2R	1623388_at	10.0344	9.34791	0.0523993	9.51316e-23	0.246484	-1.08738
CG6697	3R	1635003_at	12.2894	11.687	0.230945	5.45119e-07	0.998999	-1.08315
CG3921	2L	1634283_at	10.0781	9.90582	0.861958	3.74046e-05	0.998999	-1.08113
kon	2L	1625687_at	10.0795	10.0382	0.071282	0.564622	0.934372	-1.08108
hig	2R	1636585_a_at	10.6071	11.0976	0.605648	3.32091e-08	0.937421	-1.08108
CG9568	2L	1639297_at	13.6424	13.4223	0.0100114	0.130373	0.98064	-1.08104
loj	3L	1633779_s_at	12.521	11.974	0.110424	5.8006e-10	0.821418	-1.08002
grp	2L	1634230_s_at	14.0265	11.1591	0.219396	2.39592e-28	0.425276	-1.07967
CG7039	X	1632630_at	10.8851	10.4424	0.0357255	5.91202e-12	0.643826	-1.07946
CG7324	3L	1641332_at	10.1357	9.44209	0.571558	1.52354e-21	0.756621	-1.07435
mad2	3L	1640938_at	11.9327	10.4719	0.688408	1.69973e-15	0.737069	-1.07347
CG10731	2R	1632041_s_at	10.7956	10.2718	0.0969669	3.67637e-11	0.932417	-1.0734
CG30000	2R	1631513_at	12.6635	11.9966	0.0132865	5.38095e-11	0.589364	-1.06834
CG5026	3L	1626182_a_at	11.6736	10.4688	0.00078071	3.30612e-22	0.141038	-1.06279
CG5026	3L	1633375_at	10.6921	9.73909	0.011451	7.83253e-17	0.548104	-1.06279
CG7702	3R	1627420_s_at	11.0548	10.7861	0.342326	3.98104e-06	0.69991	-1.06128
Pp1alpha-96A	3R	1625806_at	12.2397	12.0465	0.0011469	0.0504456	0.591859	-1.06088
RfC38	2L	1634081_at	12.1984	10.0987	0.953431	4.26267e-27	0.886414	-1.06088
SIFR	3R	1637721_at	9.58462	9.69653	0.0126577	0.29413	0.849473	-1.05908
SIFR	3R	1627117_a_at	12.0218	12.5274	0.137285	0.00924759	0.931776	-1.05908
SIFR	3R	1628931_at	10.3994	10.7301	0.436621	0.288649	0.999935	-1.05908
CG8446	2R	1630052_s_at	12.5104	12.6136	0.118562	0.420153	0.969546	-1.05866
CG30152	2R	1629525_at	12.5682	12.5552	0.0172222	0.9591	0.775853	-1.05538
CG11961	2R	1637042_a_at	11.7388	11.2325	0.0164117	0.000129945	0.811498	-1.05534
CG11255	3L	1623695_a_at	12.9656	12.5582	0.796322	1.3991e-05	0.410093	-1.05426
CG8306	2R	1624760_at	11.6811	12.1047	0.999935	3.06125e-06	0.982842	-1.05263
Idgf3	2L	1623643_s_at	13.0107	13.6317	2.52751e-05	1.30022e-07	0.734393	-1.05038
Idgf3	2L	1626301_at	9.5257	9.59117	0.122987	0.328021	0.798562	-1.05038
CG6856	3L	1637720_at	10.3214	9.69387	0.52684	8.92178e-16	0.93707	-1.05038
CG11777	2R	1635506_at	11.1787	10.3004	0.49034	2.62831e-15	0.928796	-1.05031
CG6000	3R	1631899_a_at	11.4721	10.8573	0.540163	8.99383e-08	0.873672	-1.04864
CG6000	3R	1625179_at	11.4917	10.9171	0.949406	1.73566e-06	0.998999	-1.04864
CG11874	3R	1626972_at	11.8517	10.7472	0.0681618	7.39914e-18	0.520796	-1.04753
beat-IIIc	2L	1625349_at	9.56964	9.59697	0.550904	0.6793	0.906631	-1.04528
beat-IIIc	2L	1633927_a_at	9.94537	10.1343	0.611184	0.000395733	0.844051	-1.04528
CG3967	3L	1624429_at	10.9983	10.3703	0.269376	3.16718e-07	0.303883	-1.04432
CG3967	3L	1630582_s_at	10.7698	11.041	0.278718	0.0010295	0.957337	-1.04432
Tsp66E	3L	1635267_s_at	11.0656	9.8929	0.336896	3.22188e-18	0.256247	-1.04061
CG32264	3L	1627816_a_at	11.9573	12.1354	0.318349	0.579017	0.999935	-1.04056
ZnT63C	3L	1630996_s_at	11.8301	11.3588	0.958801	1.35685e-06	0.979184	-1.04056
CG13741	2R	1633051_at	11.5567	9.50759	0.0917569	2.86721e-28	0.343272	-1.03725
CG13741	2R	1628731_s_at	12.209	9.88969	0.10659	3.92173e-30	0.189184	-1.03725
CG31121	3R	1632118_s_at	9.74435	9.62443	0.244303	0.000760285	0.877626	-1.03725
BEAF-32	2R	1624484_a_at	12.5316	10.8683	0.946985	3.97315e-15	0.98833	-1.03528
CG7816	3R	1630858_s_at	12.1047	12.6201	0.369655	5.02152e-07	0.672474	-1.03207
CG18649	3L	1631350_at	9.76398	9.69985	0.557314	0.775853	0.819311	-1.02777
CG6454	3R	1639444_a_at	12.1901	11.4069	0.994636	1.66091e-16	0.633695	-1.02777
Act87E	3R	1636348_s_at	14.5474	14.9154	0.99627	5.5586e-06	0.542735	-1.02777
CG30120	2R	1623701_at	9.38167	9.24115	0.269295	0.00129596	0.986528	-1.02713
CG30120	2R	1622907_at	11.3956	11.2779	0.731684	0.12608	0.952965	-1.02713
CG6729	2L	1626475_at	10.6293	10.269	0.790497	1.12931e-14	0.751689	-1.02472
Gos28	3R	1638658_at	11.8112	11.1058	0.373983	8.07709e-11	0.861324	-1.01985
G-ialpha65A	3L	1627491_at	13.2662	11.5131	0.990138	2.45738e-22	0.999076	-1.01894
CG8629	3L	1626601_at	9.94502	9.49579	0.989295	1.17901e-06	0.824761	-1.0189
Myo61F	3L	1638278_s_at	13.2331	12.6345	0.642204	1.00823e-08	0.802059	-1.01842
dgo	2R	1638064_a_at	10.326	9.82984	2.39294e-05	4.59773e-10	7.30287e-06	-1.01787
CG7330	3L	1637706_at	10.0481	10.6826	0.997007	6.18857e-06	0.999935	-1.01442
Hsc70-5	2R	1627109_at	14.2284	13.6202	0.191102	5.51903e-11	0.815413	-1.01374
rdo	2L	1637869_at	9.56944	9.72015	0.211832	0.00377419	0.995798	-1.01374
mtSSB	3R	1636314_at	13.3352	10.6061	0.495918	4.41547e-30	0.860776	-1.01374
Hip14	3L	1637612_at	11.1869	10.3157	0.713477	1.14338e-16	0.850737	-1.01374
dj-1beta	3R	1640318_at	11.5157	11.4814	0.0389527	0.935782	0.843055	-1.01218
pita	2R	1634094_a_at	11.808	10.8319	0.589292	7.96952e-19	0.164935	-1.01218
fz3	X	1626702_at	10.7205	10.3446	0.860165	6.98068e-12	0.526114	-1.01218
CG9646	2R	1632187_at	11.4016	11.3265	0.756887	0.295861	0.983673	-1.01048
hyx	3R	1634550_at	11.6875	10.8422	0.921028	3.32493e-18	0.94953	-1.01045
CG11836	3R	1623312_s_at	11.5587	10.0225	0.369965	3.59538e-22	0.815998	-1.0104
nmo	3L	1628005_at	9.71796	9.86664	0.000195877	0.00595717	0.666804	-1.00859
nmo	3L	1629484_s_at	9.34056	9.83752	0.00187951	1.20949e-16	0.946402	-1.00859
CG9372	3L	1629468_at	12.3526	12.5434	0.00225834	0.0275773	0.365241	-1.00859
CG14667	3R	1625169_at	11.098	10.4372	0.00257762	6.90628e-16	0.558866	-1.00859
CG18136	3L	1641688_at	10.1783	10.2709	0.0682384	0.176765	0.958759	-1.00859
Elf	2L	1640557_at	13.6671	12.249	0.0856996	1.57775e-25	0.76891	-1.00859
CG18522	3R	1640489_at	13.3935	13.5297	0.120367	0.284069	0.795925	-1.00859
rin	3R	1634035_s_at	11.3342	10.4155	0.246693	1.77957e-19	0.589267	-1.00859
rin	3R	1639431_at	11.2249	11.7571	0.25297	2.43103e-06	0.788459	-1.00859
rin	3R	1624027_at	11.1208	10.9029	0.287171	0.00129592	0.849722	-1.00859
CG42257	2R	1629757_at	10.1093	9.80924	0.335017	8.56601e-11	0.916832	-1.00859
CG5745	3R	1631130_at	11.7041	10.7123	0.366513	4.15491e-22	0.379591	-1.00859
CG17082	2R	1625804_s_at	12.8314	11.3997	0.42	5.3784e-21	0.643907	-1.00859
Coq2	3R	1625564_at	11.262	10.2614	0.505329	3.69202e-18	0.4339	-1.00859
rin	3R	1629837_at	11.9728	12.0201	0.527115	0.791046	0.920973	-1.00859
Pal	2R	1632701_at	11.2499	11.925	0.527559	2.21963e-12	0.887399	-1.00859
CG10616	3L	1632202_at	11.8011	12.6122	0.548104	1.89625e-13	0.899845	-1.00859
CG10479	3L	1640221_at	10.8894	11.1767	0.617464	0.00010909	0.99947	-1.00859
CG8833	3L	1623209_at	10.3833	9.84245	0.626446	1.5072e-16	0.718126	-1.00859
Lnk	3R	1625898_s_at	11.6587	10.821	0.641326	2.33461e-16	0.706277	-1.00859
AP-50	3R	1628377_s_at	12.5865	12.0261	0.659464	3.56925e-08	0.965172	-1.00859
CG7861	2R	1640333_at	11.397	11.2407	0.686146	0.0550728	0.877721	-1.00859
MED31	3R	1641160_s_at	11.8237	11.6182	0.706693	0.00293488	0.628765	-1.00859
SRPK	2R	1632130_s_at	11.5138	11.2363	0.711206	1.98518e-05	0.529307	-1.00859
CG12017	3L	1634017_at	9.41946	9.41165	0.71404	0.977511	0.5195	-1.00859
spo	3L	1631327_at	9.97606	10.084	0.72826	0.000898478	0.919342	-1.00859
Galpha49B	2R	1639773_s_at	12.1732	12.6096	0.77902	7.55929e-06	0.978038	-1.00859
CG5846	2L	1625426_at	11.0908	10.665	0.779927	3.36237e-09	0.59002	-1.00859
CG13606	3R	1637880_at	9.62926	9.61296	0.783151	0.902897	0.924567	-1.00859
CG3812	X	1641224_s_at	10.408	9.36958	0.788494	6.7746e-17	0.355962	-1.00859
Tre1	X	1625691_at	11.5179	10.3865	0.796657	4.9261e-22	0.790867	-1.00859
cher	3R	1632339_s_at	12.3841	11.4971	0.802128	1.38466e-18	0.972873	-1.00859
CG1738	X	1625320_at	11.09	9.76385	0.811382	6.16104e-25	0.873942	-1.00859
CG14040	2L	1629990_at	11.6379	11.3544	0.830977	0.000395502	0.828049	-1.00859
CG42257	2R	1631001_s_at	12.1256	12.0959	0.853998	0.892843	0.94953	-1.00859
CG10092	3R	1624666_at	10.477	9.79665	0.873702	1.20318e-20	0.560849	-1.00859
Galpha49B	2R	1624798_s_at	9.4735	9.30235	0.880698	0.0255319	0.921186	-1.00859
Art1	3R	1632383_at	13.3553	11.174	0.889611	3.58511e-31	0.935782	-1.00859
CG11033	3R	1634555_at	11.7797	10.8838	0.89459	4.07874e-19	0.630535	-1.00859
CG11353	3L	1641299_s_at	9.78217	9.59341	0.899813	3.46192e-07	0.929395	-1.00859
CG3407	2L	1635257_at	10.8021	9.86133	0.903178	2.65607e-19	0.837538	-1.00859
rin	3R	1624418_s_at	13.8504	12.6425	0.910626	4.36415e-14	0.902072	-1.00859
UGP	3L	1633218_a_at	9.52283	9.46676	0.914012	0.728741	0.877893	-1.00859
CG32767	X	1627122_at	11.408	10.1669	0.950319	2.59026e-19	0.548432	-1.00859
CG2158	2R	1630141_at	12.4265	10.6764	0.954938	7.62442e-27	0.999935	-1.00859
Hex-C	2R	1630147_at	12.7684	13.258	0.989152	2.98205e-08	0.333593	-1.00859
nmo	3L	1624300_s_at	12.2084	12.0916	0.997059	0.377208	0.84576	-1.00859
CG5146	3L	1622931_at	10.6518	9.76047	0.875196	5.04766e-20	0.874686	-1.00834
jigr1	3R	1641031_s_at	12.8362	10.9403	0.95553	4.93077e-25	0.97293	-1.00834
CG18446	2R	1639575_at	10.3513	9.24149	0.00646635	2.21926e-08	0.284461	-1.00623
Cdc37	3L	1630283_at	12.9167	12.5607	0.765338	0.152749	0.65162	-1.00623
PhKgamma	X	1626637_a_at	12.5611	11.407	0.954938	1.20394e-05	0.484247	-1.00623
CG11788	2R	1626286_at	10.2983	9.62484	0.179211	1.19566e-18	0.852676	-1.003
GstE7	2R	1640065_at	12.1935	12.345	0.182205	0.582487	0.999935	-0.999459
CG5397	2L	1638892_at	11.1266	11.5092	6.10178e-05	0.00016311	0.992019	-0.997623
TpnC47D	2R	1631639_at	11.6882	11.6339	0.109842	0.741455	0.999935	-0.997121
CG2993	3R	1638016_at	9.51932	9.60809	0.0988576	0.180251	0.0177122	-0.995738
Tsp42Eh	2R	1641508_s_at	10.8006	11.1041	0.267403	0.00354527	0.999935	-0.995188
Taf2	3L	1629974_at	10.7176	9.89216	0.344631	7.42911e-20	0.862612	-0.994212
Treh	2R	1635692_s_at	13.3929	13.4353	0.898175	0.770946	0.937532	-0.993778
CG5991	3R	1629153_s_at	12.8092	12.507	0.524235	0.00535345	0.914682	-0.993715
CG42374	3L	1633418_at	11.4919	10.9545	0.0183741	1.68496e-09	0.795085	-0.993685
Rh50	3L	1624322_at	11.2654	11.643	0.059308	4.66497e-08	0.551342	-0.993685
CG14464	2R	1640762_at	13.3079	11.6695	0.0737906	1.03321e-21	0.485507	-0.993685
CG42240	X	1627270_at	12.6653	12.2745	0.116617	0.000170706	0.995073	-0.993685
CanA1	3R	1632216_at	10.7067	10.8745	0.136985	0.0107543	0.688408	-0.993685
CG9062	2R	1634001_at	11.7294	9.83343	0.145051	1.38054e-27	0.633695	-0.993685
CG8043	3R	1638215_at	11.292	12.9977	0.198866	1.17e-23	0.900345	-0.993685
CG17807	2R	1631099_at	11.2116	10.1298	0.293251	9.45511e-28	0.317003	-0.993685
MtnA	3R	1632873_at	15.9225	16.0563	0.312681	0.42006	0.988858	-0.993685
CG7988	3R	1631435_at	10.4812	10.1785	0.356603	8.68463e-11	0.699231	-0.993685
RpL4	3R	1639937_at	12.3104	11.5646	0.373983	6.76467e-12	0.415046	-0.993685
Aats-gln	3R	1640088_at	12.5423	11.3265	0.383866	1.7849e-25	0.820349	-0.993685
CG11593	3L	1634182_at	12.0831	11.0092	0.411363	1.9076e-18	0.651563	-0.993685
gish	3R	1626805_s_at	12.0361	10.9191	0.428577	2.44743e-19	0.385144	-0.993685
Aef1	3L	1624248_s_at	10.3442	10.1745	0.519278	0.000135948	0.92287	-0.993685
CG9062	2R	1624010_a_at	11.562	10.7423	0.67138	1.22651e-13	0.655327	-0.993685
CG11820	3R	1632512_at	11.4371	10.6568	0.68076	3.79561e-15	0.581325	-0.993685
CG7453	X	1630157_a_at	12.5305	11.9732	0.7291	4.04746e-08	0.999935	-0.993685
CG16972	2L	1630207_at	11.3006	12.4612	0.753163	6.45217e-15	0.973242	-0.993685
CG18347	3R	1638457_at	12.6386	11.2835	0.757047	3.21075e-25	0.0248416	-0.993685
hth	3R	1632177_at	10.182	10.2973	0.818563	0.313824	0.927033	-0.993685
chinmo	2L	1628005_at	9.71483	9.859	0.87807	0.0379282	0.819693	-0.993685
cry	3R	1628719_at	11.9566	12.317	0.956271	0.00126673	0.891599	-0.993685
Ets98B	3R	1625695_at	9.85734	9.82887	0.961901	0.676274	0.54937	-0.993685
chinmo	2L	1629484_s_at	9.33698	9.83425	0.986528	1.18847e-13	0.958888	-0.993685
nudC	3L	1629475_at	12.9651	12.4631	0.888048	4.06888e-06	0.921917	-0.988714
CG7889	X	1630917_at	11.3966	10.3067	1.39293e-08	1.44245e-24	0.830927	-0.988573
epsilonTry	2R	1637492_at	15.3152	14.788	3.62553e-06	8.3307e-05	0.793161	-0.988573
CG42457	3R	1632644_s_at	12.0542	12.5171	1.48313e-05	0.00907667	0.945112	-0.988573
CG10189	2L	1627330_at	10.9535	10.412	3.08421e-05	8.68555e-18	0.189301	-0.988573
zip	2R	1627840_a_at	12.4069	11.8563	0.0218865	1.55837e-12	0.66193	-0.988573
REG	X	1625849_at	13.5979	12.4143	0.0331043	8.51413e-23	0.349426	-0.988573
fdl	2R	1635714_s_at	11.7457	11.0524	0.0890995	2.03015e-15	0.698692	-0.988573
CG10200	2R	1628087_s_at	10.9128	10.9147	0.116486	0.999935	0.893111	-0.988573
CG13784	2L	1623893_at	8.99635	9.42176	0.204559	2.37656e-07	0.744581	-0.988573
dsh	X	1628788_a_at	11.0166	10.4058	0.242718	9.18584e-13	0.937939	-0.988573
phtf	2R	1641378_at	11.4698	11.8854	0.266959	4.27843e-08	0.788744	-0.988573
CG42457	3R	1624608_s_at	10.5452	11.3178	0.307251	2.44286e-05	0.677585	-0.988573
Lmpt	3L	1634439_at	10.8522	11.006	0.313388	0.105518	0.991179	-0.988573
CG32155	3L	1638637_at	10.8995	10.5269	0.316723	4.93574e-08	0.943485	-0.988573
CG2909	X	1630975_at	10.4852	10.3435	0.347995	0.00914331	0.957705	-0.988573
Lmpt	3L	1629499_at	11.7452	11.9194	0.361702	0.0163565	0.818243	-0.988573
CG32155	3L	1637997_at	10.4825	10.4223	0.365008	0.55971	0.756178	-0.988573
CG2911	3R	1638431_at	10.9315	10.3092	0.440704	2.44131e-15	0.986528	-0.988573
CG42306	2R	1626177_s_at	12.2743	12.8288	0.512981	1.00987e-12	0.00699469	-0.988573
T3dh	2R	1628907_at	9.68014	9.55004	0.514329	0.000951999	0.676585	-0.988573
CG5065	2R	1628207_at	11.2421	11.6154	0.525372	2.84415e-06	0.999935	-0.988573
pelo	2L	1631161_at	11.8846	11.2084	0.566406	1.67712e-10	0.88959	-0.988573
ab	2L	1624118_at	11.6799	11.6108	0.568446	0.43978	0.991238	-0.988573
CG8036	3R	1627910_s_at	14.6728	14.5415	0.574521	0.113291	0.985735	-0.988573
CG14965	3L	1630731_at	10.2266	9.26333	0.629316	1.38953e-20	0.941914	-0.988573
aret	2L	1627834_a_at	13.869	12.7507	0.633695	9.79617e-17	0.620161	-0.988573
CG14478	2R	1625632_at	12.9887	12.8026	0.635922	0.10608	0.913534	-0.988573
CG30497	2R	1629696_a_at	12.3257	11.9417	0.659798	0.000182599	0.385726	-0.988573
dsd	3R	1630639_at	11.5678	11.3528	0.681245	0.00457491	0.815742	-0.988573
rdx	3R	1636254_s_at	11.9379	10.4544	0.68808	8.35599e-21	0.535018	-0.988573
CG7322	X	1623769_at	12.469	12.6585	0.737541	0.0511674	0.0988083	-0.988573
CG32795	X	1634922_s_at	11.4689	10.9884	0.749193	6.22937e-12	0.706177	-0.988573
CG10949	2L	1632643_at	10.449	9.93525	0.778137	4.36971e-14	0.694624	-0.988573
CG9083	2R	1634259_at	9.87284	9.4891	0.813731	1.20913e-06	0.727921	-0.988573
Lmpt	3L	1636953_a_at	13.2808	13.5825	0.814077	0.00231521	0.998999	-0.988573
Bsg25D	2L	1626798_a_at	12.8133	11.2975	0.832567	1.06955e-20	0.301315	-0.988573
ab	2L	1635679_at	9.58957	9.3518	0.842834	5.27582e-10	0.959491	-0.988573
ATPsyn-gamma	3R	1632838_at	14.9793	14.8784	0.862628	0.311857	0.343954	-0.988573
CG32687	X	1626724_at	13.2955	13.0917	0.893084	0.023951	0.999935	-0.988573
CG14478	2R	1638359_s_at	11.7702	11.5429	0.910979	0.00183128	0.721736	-0.988573
CG31517	3R	1634114_at	10.8029	9.50411	0.925741	1.19096e-17	0.980507	-0.988573
CG8032	3R	1631092_at	11.3132	10.5257	0.947544	1.42315e-18	0.929453	-0.988573
fdl	2R	1637408_at	9.44735	9.64148	0.955875	5.1829e-09	0.597745	-0.988573
CG17544	2L	1623069_s_at	11.4898	11.1664	0.958801	3.87025e-05	0.659819	-0.988573
ab	2L	1629702_a_at	9.48524	9.26464	0.967672	1.08085e-06	0.972873	-0.988573
CG30122	2R	1640997_at	12.7965	11.8286	0.972873	3.78696e-17	0.901134	-0.988573
mol	2L	1633290_a_at	11.4957	9.97968	0.990348	3.2845e-23	0.821029	-0.988573
CG3655	X	1625537_at	10.4765	10.0458	0.990395	2.45406e-09	0.984727	-0.988573
CG13784	2L	1634269_at	12.0708	11.8372	0.991238	0.000846035	0.531357	-0.988573
aret	2L	1625076_at	13.7474	10.9883	0.994116	7.03543e-34	0.902778	-0.988573
Kap-alpha1	3L	1629920_at	12.9847	12.4926	0.998793	2.08051e-07	0.987903	-0.988573
CG6045	3R	1630503_at	12.7219	12.7704	0.15638	0.877626	0.986217	-0.987608
GATAe	3R	1626499_at	10.5744	10.413	0.434453	0.0323011	0.989295	-0.98755
Hrb87F	3R	1639118_a_at	13.1685	11.7167	0.860165	9.1671e-22	0.926279	-0.98755
CG17145	3L	1639049_at	9.48188	9.20637	0.97367	0.000165597	0.874349	-0.98755
CG11597	3L	1640848_at	9.56316	9.98901	0.88544	0.000183536	0.984727	-0.987202
ifc	2L	1625414_at	12.5703	11.676	0.74064	4.81525e-14	0.776637	-0.98712
CG32032	3L	1629205_at	11.469	11.8473	0.103793	0.00374025	0.999076	-0.985768
CG7530	3R	1628081_s_at	13.2433	12.889	0.999935	0.0016692	0.360842	-0.984609
CG8258	2R	1634700_at	14.2429	12.3959	0.908375	1.12404e-27	0.91939	-0.984539
for	2L	1629886_s_at	14.2044	13.5482	0.414285	2.76752e-10	0.297353	-0.983194
Aac11	2L	1623100_at	12.9102	12.3233	0.184858	1.45795e-08	0.85884	-0.981798
Eaat1	2L	1641104_s_at	12.5281	12.8637	0.878197	0.000250437	0.846749	-0.981798
CG9238	3L	1632222_a_at	13.6262	13.3603	0.951434	0.00311601	0.322543	-0.981798
JhI-21	2L	1634383_a_at	12.341	10.7141	0.55522	3.25927e-18	0.797795	-0.981052
CG15212	3L	1630621_at	9.9805	9.22395	0.938432	0.000264974	0.782817	-0.981052
PR2	2R	1637111_a_at	11.6354	10.4568	0.994636	6.64549e-12	0.989152	-0.979684
yuri	2L	1636288_at	9.36662	11.2435	0.445627	1.23937e-27	0.447693	-0.977496
[truncated: 4,801 more rows]
