# Supplementary material for: Natural selection in a population of Drosophila melanogaster explained by changes in gene expression caused by sequence variation in core promoter regions
Source: BMC Evol Biol. 2016 Feb 9;16:35. doi: 10.1186/s12862-016-0606-3 (PMC4748610; doi:10.1186/s12862-016-0606-3)
Supplement: Additional file 2: — Table List of acquired and/or lost TFBS within CPR detected natural selection. (XLSX 51 kb) [file 12862_2016_606_MOESM2_ESM.xlsx]

## Sheet: Sheet1
List of acquired and/or lost TFBS within CPR detected natural selection.
# individuals	alelle	BS name	position in CPR	PSSM score	BS name	position in CPR	PSSM score	BS name	position in CPR	PSSM score	BS name	position in CPR	PSSM score	BS name	position in CPR	PSSM score	BS name	position in CPR	PSSM score	BS name	position in CPR	PSSM score
CHKov1
23	a	BREd	-37	4.544	DCE_S_II	NA	NA	DCE_S_III	NA	NA
1	b	BREd	-37	4.544	DCE_S_II	-274	6.74	DCE_S_III	15	6.712
1	c	BREd	NA	NA	DCE_S_II	-274	6.74	DCE_S_III	15	6.712
MBD-R2
1	a	BREd	-60	4.117	BREd	-17	3.943
1	b	BREd	NA	NA	BREd	NA	NA
27	c, d, e	BREd	-60	4.117	BREd	NA	NA
CG11590
27	a, b, c, d, e, f	BREd	64	4.544
1	g	BREd	NA	NA
CG17660
1	a	MTE	NA	NA	MTE	174	9.189	DCE_S_II	9	7.377	DCE_S_III	-201	6.712
1	b	MTE	29	9.127	MTE	174	9.189	DCE_S_II	NA	NA	DCE_S_III	NA	NA
1	c	MTE	NA	NA	MTE	NA	NA	DCE_S_II	NA	NA	DCE_S_III	NA	NA
23	d	MTE	NA	NA	MTE	174	12.889	DCE_S_II	NA	NA	DCE_S_III	NA	NA
CG15743
14	a	DCE_S_II	NA	NA	TATA Box	140	8.586
12	b	DCE_S_II	-84	6.74	TATA Box	NA	NA
3	c	DCE_S_II	-84	6.74	TATA Box	140	8.586
CG9044
16	a	INR	NA	NA
13	b	INR	3	6.864
Brat
16	a, b	TATA Box	NA	NA
12	c	TATA Box	88	8.589
Cyp4d1
18	a	INR	NA	NA
11	b	INR	-16	6.247
CG14253
14	a, b	MTE	43	8.54
5	c, d	MTE	43	10.256
9	e	MTE	NA	NA
Nmda1
14	a, b	DCE_S_II	NA	NA
13	c	DCE_S_II	152	7.06
CG6950
8	a	DPE	-115	6.534	BREu	101	7.473	DCE_S_I	NA	NA	TATA Box	NA	NA	TATA Box	-347	9.286	TATA Box	-345	8.805	TATA Box	284	9.111
1	b	DPE	-115	6.534	BREu	101	7.473	DCE_S_I	NA	NA	TATA Box	127	8.837	TATA Box	NA	NA	TATA Box	NA	NA	TATA Box	284	9.111
8	c	DPE	-115	6.534	BREu	NA	NA	DCE_S_I	-220	6.896	TATA Box	127	8.837	TATA Box	NA	NA	TATA Box	NA	NA	TATA Box	NA	NA
5	d	DPE	NA	NA	BREu	NA	NA	DCE_S_I	NA	NA	TATA Box	127	8.837	TATA Box	NA	NA	TATA Box	NA	NA	TATA Box	NA	NA
CG10463
8	a	INR	NA	NA	TATA Box	-52	8.944
9	b	INR	137	6.864	TATA Box	-52	10.308
12	c	INR	NA	NA	TATA Box	NA	NA
CG33506
11	a	DPE	NA	NA	BREd	NA	NA	TATA Box	NA	NA
3	b	DPE	NA	NA	BREd	49	4.38	TATA Box	-101	9.628
14	c	DPE	91	5.506	BREd	49	4.38	TATA Box	-101	9.628
Alelle indicate character in Figs. 2,4,5, Additional data 3,4,5,7,8, and 9.
